# Supplementary material for: Noninvasive electromagnetic source imaging of spatiotemporally distributed epileptogenic brain sources
Source: Nat Commun. 2020 Apr 23;11:1946. doi: 10.1038/s41467-020-15781-0 (PMC7181775; doi:10.1038/s41467-020-15781-0)
Supplement: Supplementary file 9 — Source Data [file 41467_2020_15781_MOESM9_ESM.xlsx]

## Sheet: Fig_2_Main_Simulation
True Extent Size (mm)	Simulated Extent Size (20 dB)	Simulated Extent Size (10 dB)	Simulated Extent Size (5 dB)	Simulated Extent Size (0 dB)	All is in mm
7.10869	7.1846	7.1846	7.1846	7.67488
8.62346	3.96615	6.6364	3.96615	8.79224
10.1078	9.18506	9.18506	9.18506	9.18506
10.2176	9.8123	9.8123	9.8123	12.0123
12.2544	21.2072	21.2072	20.6193	20.4795
12.4955	19.12	17.9339	13.7081	21.4595
13.0107	16.4682	17.0702	17.0702	17.0702
14.5228	18.1014	18.7283	18.7283	19.922
14.8889	14.5892	14.5892	18.8917	19.3207
16.2907	13.0365	16.2704	16.6077	20.5607
18.0246	18.5575	8.52465	18.0922	18.0922
17.9633	12.9352	31.5129	33.6094	34.1416
20.0886	28.8743	29.38	30.5546	34.7634
20.8391	14.7394	14.0698	14.1831	14.1778
22.0321	23.5999	23.5999	23.7224	23.9409
21.923	23.8438	23.8438	23.8438	23.8438
23.6417	19.0791	19.0791	18.5525	18.5525
24.2948	23.8686	23.8803	27.1757	27.4816
25.6593	24.7647	22.9127	22.9127	26.927
27.0767	21.3961	21.3961	21.3961	21.3961
27.103	20.4519	19.6673	15.7338	19.4018
28.3303	25.7402	24.1342	29.2807	30.0262
30.3107	21.54	21.5398	21.5396	23.7661
29.9908	29.5847	28.6338	28.0813	28.0813
32.0201	42.0346	30.9365	30.9888	32.4586
30.6775	26.8757	28.3813	26.8757	28.2316
33.3317	34.4754	34.5167	33.5363	38.3259
34.0784	31.3109	31.3109	31.3109	33.04
35.6152	39.4193	29.9115	28.5289	33.4024
6.57659	10.1163	12.6115	12.6115	13.5585
7.46273	17.2454	17.2454	18.1174	18.3468
8.20215	27.2073	26.0417	34.9333	32.9715
9.7659	10.4231	10.4226	10.769	18.3427
12.0411	9.00274	13.3744	13.3743	13.6025
12.0136	13.6363	13.6363	13.6363	15.3835
12.5483	7.70664	7.32351	7.67057	8.02492
13.6764	18.5236	20.3355	18.8704	13.6226
14.381	27.7544	26.9664	26.476	27.1488
16.5856	11.8992	9.32144	12.6955	12.6955
15.8642	17.2379	17.2379	17.2379	17.2379
18.3029	18.7829	20.1844	23.1713	25.9319
18.0221	18.4692	19.1281	18.2024	16.5063
20.4195	25.1741	25.5012	25.3526	25.4121
20.3693	18.7606	18.2967	23.6707	22.5158
21.5857	23.0743	23.1586	22.499	22.4122
22.4621	20.5116	22.6934	17.2588	25.1949
23.1704	26.7666	26.7653	26.7657	26.7646
24.2159	29.1255	29.2453	29.1648	29.1648
26.4564	27.7464	25.816	25.2788	26.6699
27.9009	20.8516	19.0127	25.0319	16.9251
28.0692	32.559	18.9829	17.0587	17.6485
28.698	26.5826	26.5826	27.4669	22.8219
29.391	35.9357	36.5776	36.5776	41.8323
30.1378	21.0247	21.6815	28.3233	21.5033
32.0918	24.4318	24.201	22.0639	22.0639
32.339	27.1838	26.8745	27.7628	27.7628
34.4624	31.6976	27.7008	19.8191	17.5262
33.5666	30.119	31.239	31.239	31.4039
35.6054	32.2998	33.7886	33.7886	33.951
5.85761	8.27039	14.2187	8.48334	13.8256
7.29269	9.79825	9.53709	8.05755	8.05755
8.7338	9.68817	8.83999	14.3068	14.415
9.80292	8.82078	8.82078	12.2624	13.8542
10.8397	8.77185	8.77185	8.77185	8.77185
11.5336	14.4942	16.8143	11.2053	18.5508
12.7983	13.9868	13.9868	13.9868	13.9868
13.5323	20.7712	21.7117	18.6795	23.6688
14.9532	13.8602	13.8602	17.1335	17.1335
15.309	14.4416	14.4416	14.4416	14.807
16.5984	15.1235	15.1235	14.8829	15.0002
18.2459	12.7174	11.8795	11.8795	10.7746
17.6522	19.0146	19.0898	19.5497	21.773
18.7036	13.7947	24.7138	24.7138	27.075
20.0723	18.59	18.59	19.192	19.2669
21.6531	19.1808	18.9174	22.3682	23.4951
22.7671	25.2366	24.8242	30.1725	31.9619
23.6403	19.6501	19.547	20.1988	20.7603
24.7565	12.6702	11.1441	13.3896	11.3179
25.2452	22.1461	21.5695	23.8833	7.47812
26.9314	27.6909	28.3094	28.3703	29.5429
28.2914	21.7181	16.9608	17.0388	17.6485
28.6555	19.558	18.6337	37.2325	38.4278
28.8137	26.8935	26.8935	26.8233	26.8233
29.748	24.186	24.186	27.095	30.5044
31.235	26.9664	25.6611	21.9456	20.561
32.162	28.0109	28.0109	25.4067	25.6713
33.6653	32.3972	25.3569	33.4596	38.1932
34.3863	26.9348	27.2884	27.2343	19.3543
34.841	30.426	28.3304	28.8509	34.6607
6.03865	5.11857	5.11857	5.11857	6.00234
6.99045	7.7897	7.7897	7.7897	7.7897
9.40083	20.5759	22.215	20.1747	22.1676
9.57058	14.3457	14.4989	12.3545	14.3628
10.71	10.1968	10.1968	13.7453	13.7453
11.1597	7.10619	7.10619	7.10619	7.10619
13.0921	10.5121	10.5121	10.5121	20.9707
14.0156	13.6773	13.6773	13.6773	14.7174
15.1053	13.6648	13.7879	13.7879	13.7879
15.9306	14.6259	15.2788	15.2788	16.2539
16.7873	14.2373	14.2373	14.2373	15.5351
1.19683	2.81334	2.81334	3.64196	5.50762
2.59135	2.29574	2.29574	2.29574	1.85336
2.94319	3.77063	6.17661	4.69714	4.08098
4.19941	5.1048	5.1048	5.55633	5.55633
1.274	1.37228	2.03321	6.39124	2.78122
1.26157	1.19683	1.19683	4.22928	4.22928
1.99444	1.33394	2.56852	5.01063	5.01063
2.50694	2.44344	2.44344	2.44344	2.44344
4.01876	4.09936	3.91194	3.91194	4.44065
1.37715	1.37715	3.5099	3.92914	3.92914
1.19683	2.12829	2.12829	1.22877	2.12829
1.85946	2.034	2.034	2.034	1.45308
2.59639	3.12793	3.12793	3.12793	3.12793
4.31909	3.42328	3.42328	3.42328	4.42181
1.19683	3.68641	2.12937	3.21708	2.07296
7.10869	7.1846	7.1846	7.1846	7.67488
8.62346	6.6364	3.96615	3.96615	8.79224
10.1078	9.18506	9.18506	9.18506	9.77555
10.2176	9.8123	9.8123	9.8123	12.0123
12.2544	21.2072	21.2072	20.6193	20.5455
12.4955	18.7637	17.7661	13.7081	21.4595
13.0107	17.0702	17.0702	17.0702	17.0702
14.5228	18.1014	18.7283	18.7283	19.922
14.8889	14.5892	14.5892	19.3526	19.3207
16.2907	13.0365	14.2748	16.6077	20.5607
18.0246	13.6707	8.52436	18.0922	18.0922
17.9633	12.9341	31.1709	33.6792	34.1819
20.0886	29.2	30.1974	30.7818	34.7634
20.8391	14.3305	14.0698	14.1873	14.1777
22.0321	23.5999	23.5999	23.8925	23.9409
21.923	23.8438	23.8438	23.8438	23.8438
23.6417	19.0791	19.0791	18.5525	18.5525
24.2948	23.8686	23.8803	27.1757	27.4816
25.6593	22.9127	22.9127	22.9127	26.927
27.0767	21.3961	21.3961	21.3961	21.3961
27.103	20.1767	20.403	15.7348	19.4018
28.3303	23.8083	24.1342	29.2807	29.3403
30.3107	21.5407	21.5396	23.7661	23.7661
29.9908	29.1539	28.6338	28.0813	28.0813
32.0201	42.0346	42.2228	30.9888	35.368
30.6775	25.9097	26.8757	26.8757	28.2316
33.3317	34.4757	34.5167	33.5363	38.3259
34.0784	31.3109	31.3109	31.3109	33.04
35.6152	39.3362	28.9081	28.5289	33.4024
6.57659	10.1163	12.6115	12.6115	13.5585
7.46273	17.2454	17.2454	18.1174	18.3468
8.20215	27.3037	28.7678	35.6003	32.9715
9.7659	10.4228	10.4226	10.769	19.096
12.0411	9.00274	13.3744	13.3743	13.6025
12.0136	13.6363	13.6363	11.1027	15.3835
12.5483	7.70664	7.32351	7.67057	8.02492
13.6764	18.7188	20.4819	18.6019	14.6917
14.381	27.2158	28.758	27.6938	26.8561
16.5856	12.015	9.32144	12.6955	12.6955
15.8642	17.2379	17.2379	17.2379	17.2379
18.3029	18.7829	20.0279	23.1713	25.9319
18.0221	18.4692	19.1281	16.9944	16.5063
20.4195	25.1741	25.1741	25.3526	25.4121
20.3693	18.9149	20.9039	26.8976	23.125
21.5857	23.1586	22.4122	22.499	21.7814
22.4621	24.6374	22.5521	17.2586	25.1949
23.1704	26.7666	26.7649	26.7677	26.7657
24.2159	28.3616	29.1255	28.3616	29.1648
26.4564	28.1761	25.8667	24.9976	26.6699
27.9009	20.8938	17.8839	24.3843	17.3913
28.0692	26.1165	17.1104	17.0535	17.6485
28.698	26.5826	26.5826	22.8219	22.8219
29.391	35.8727	36.5776	36.5776	41.8323
30.1378	21.0245	21.6815	28.3045	23.9172
32.0918	24.436	22.858	22.0639	22.0639
32.339	26.8266	29.4141	27.7628	27.7628
34.4624	31.7821	26.243	20.1801	17.5262
33.5666	31.0632	31.239	31.239	31.4039
35.6054	32.2998	33.7886	33.7886	32.0245
5.85761	8.27039	8.27039	8.48334	13.8256
7.29269	9.79825	9.53709	8.05755	8.05755
8.7338	9.18682	9.10126	14.3068	14.415
9.80292	8.82078	8.82078	12.385	13.8542
10.8397	8.77185	8.77185	8.77185	8.2407
11.5336	14.6358	17.7649	22.1048	18.5508
12.7983	13.9868	13.5755	13.9868	13.9868
13.5323	18.6798	18.6795	18.6795	23.6688
14.9532	13.8602	13.8602	17.1335	17.1335
15.309	14.4416	14.4416	14.4416	14.807
16.5984	15.1235	15.1235	15.0287	15.0002
18.2459	11.88	11.8811	11.8795	10.7746
17.6522	19.0146	19.0898	19.5497	24.7981
18.7036	13.7947	24.92	24.7138	27.075
20.0723	18.59	18.59	19.192	19.2669
21.6531	19.1808	19.0765	22.8535	23.1502
22.7671	25.4058	30.4491	23.2449	31.9619
23.6403	13.9267	19.547	20.1988	20.7603
24.7565	14.6947	12.027	13.9794	11.3328
25.2452	22.1461	21.5695	23.8833	23.8833
26.9314	15.8917	28.3094	28.3703	29.5429
28.2914	22.8481	16.9618	17.0388	17.6485
28.6555	19.5581	18.6337	37.2325	38.4278
28.8137	26.8935	27.3348	26.8233	26.8914
29.748	24.186	24.186	27.095	30.6531
31.235	25.6103	25.0373	24.6576	18.503
32.162	28.0109	28.0109	25.4067	25.6713
33.6653	30.7415	25.2668	25.2646	38.1932
34.3863	26.9252	27.2884	27.2343	19.3543
34.841	30.426	28.3304	28.8509	34.7014
6.03865	5.11857	5.11857	5.11857	6.00234
6.99045	7.7897	7.7897	7.7897	7.7897
9.40083	20.5759	22.215	20.1747	22.1676
9.57058	14.3457	9.11937	12.3545	7.73126
10.71	10.1968	10.1968	10.1968	13.7453
11.1597	7.10619	7.10619	7.10619	12.5202
13.0921	10.5121	10.5121	10.5121	20.9707
14.0156	13.6773	13.6773	13.6773	14.7174
15.1053	13.6648	13.6648	13.7879	13.7879
15.9306	14.6259	15.2788	15.2788	16.2539
16.7873	14.2373	14.2373	14.137	15.6264
1.19683	1.13276	1.13276	3.01526	5.50762
2.59135	2.29574	2.29574	2.29574	2.29574
2.94319	3.77063	6.17661	4.69714	4.08098
4.19941	5.1048	5.1048	5.55633	5.55633
1.274	1.37228	2.03321	6.39124	6.39124
1.26157	4.05641	1.19683	4.22928	4.05641
1.99444	2.56852	2.56852	5.01063	5.01063
2.50694	2.44344	2.44344	2.44344	2.44344
4.01876	3.91194	3.91194	3.91194	4.44065
1.37715	1.37715	3.92914	3.92914	3.92914
1.19683	1.22877	2.12829	1.22877	2.12829
1.85946	2.034	2.034	1.45308	1.45308
2.59639	3.12793	3.88125	3.12793	3.12793
4.31909	3.42328	3.42328	3.42328	3.42328
1.19683	3.68641	2.12937	3.21708	1.19683
7.10869	7.1846	7.1846	7.1846	7.67488
8.62346	3.96615	3.96615	3.96615	8.79224
10.1078	9.18506	9.18506	9.18506	9.18506
10.2176	9.8123	9.8123	9.8123	12.0123
12.2544	21.2072	21.2072	20.6193	20.5455
12.4955	19.4635	18.1152	15.7861	23.507
13.0107	17.0702	17.0702	17.0702	17.0702
14.5228	18.1014	18.7283	18.7283	19.922
14.8889	14.5892	14.5892	19.069	19.3207
16.2907	13.0365	16.2704	16.6077	20.5607
18.0246	18.5575	8.52404	18.0922	18.0922
17.9633	12.9345	31.5704	33.6792	34.1416
20.0886	28.8743	29.38	30.5546	34.7634
20.8391	14.0805	14.0865	14.1854	13.5776
22.0321	23.5999	23.5999	23.8925	23.9409
21.923	23.8438	23.8438	23.8438	23.8438
23.6417	19.0791	18.5525	18.5525	18.5525
24.2948	23.8686	23.8803	27.1757	27.4816
25.6593	22.9127	22.9127	22.9127	26.927
27.0767	21.3961	21.3961	21.3961	21.3961
27.103	19.2462	17.5117	15.735	19.4018
28.3303	25.6363	24.1336	29.3403	30.0262
30.3107	21.5397	21.5399	23.7661	23.7661
29.9908	28.7134	28.6338	28.0813	28.0813
32.0201	42.0346	30.9365	30.9888	35.368
30.6775	26.8757	26.8757	26.8757	28.2316
33.3317	34.4755	34.5167	33.5363	38.3259
34.0784	31.3109	31.3109	31.3109	33.04
35.6152	38.2438	37.4427	28.5289	33.4024
6.57659	10.1163	12.6115	12.6115	13.5585
7.46273	17.2454	17.2454	18.1174	18.3468
8.20215	27.1164	29.5252	35.2423	32.0759
9.7659	10.423	10.4226	10.769	19.096
12.0411	9.00274	13.3743	13.3743	13.6025
12.0136	13.6363	13.6363	11.1027	15.3835
12.5483	7.70664	7.32351	7.67057	23.4319
13.6764	20.0813	20.1699	18.8353	14.0097
14.381	27.7544	27.3072	26.0386	27.2549
16.5856	12.2534	11.7386	12.6955	12.6968
15.8642	17.2379	17.2379	17.2379	17.2379
18.3029	18.7829	24.0881	23.1713	25.9319
18.0221	18.4692	19.1281	18.0607	16.5063
20.4195	25.1741	25.5012	25.3526	25.4121
20.3693	18.7607	20.4281	26.6972	22.6031
21.5857	23.1586	23.1586	22.499	21.7814
22.4621	20.5116	22.6935	17.2587	25.1949
23.1704	26.7681	26.7666	26.765	26.7658
24.2159	29.2453	29.1255	29.1255	29.1648
26.4564	28.1078	28.3249	25.3306	26.6699
27.9009	21.2196	19.1827	22.4672	17.3676
28.0692	20.6155	22.9912	17.0532	17.6485
28.698	26.5228	26.5826	27.4669	22.8219
29.391	35.8727	36.5776	36.5776	41.8287
30.1378	21.0245	21.6815	30.5873	23.9172
32.0918	24.9652	22.0991	22.0639	22.0639
32.339	26.8029	29.3032	27.7628	27.7628
34.4624	31.7714	29.5424	19.5025	17.5262
33.5666	31.0632	31.239	31.239	31.4039
35.6054	32.2998	33.7886	33.951	33.906
5.85761	8.27039	8.27039	8.48334	13.8256
7.29269	9.79825	9.53709	8.05755	8.05755
8.7338	9.18658	7.13075	14.3068	14.415
9.80292	8.82078	8.82078	12.2624	13.8542
10.8397	8.77185	8.77185	8.77185	8.2407
11.5336	14.9503	17.5716	11.2812	18.5508
12.7983	13.9868	13.9868	13.9868	13.9868
13.5323	19.1607	21.8431	18.6795	20.334
14.9532	13.8602	13.8602	17.1335	17.1335
15.309	14.4416	14.4416	14.4416	14.807
16.5984	13.931	15.1235	14.8829	15.0002
18.2459	11.8798	11.881	11.8795	10.7746
17.6522	19.0146	19.0898	19.5497	24.7981
18.7036	13.7947	24.7138	24.7138	27.075
20.0723	18.59	18.59	19.192	19.1245
21.6531	19.0765	19.0765	22.3682	23.1502
22.7671	31.0369	30.2358	30.2857	31.9619
23.6403	19.6501	19.547	20.1988	20.7603
24.7565	14.8335	11.1469	15.4614	14.1699
25.2452	22.1461	21.5695	23.8833	7.45417
26.9314	15.5716	28.3094	28.3703	29.5429
28.2914	18.2745	16.9643	17.0388	17.6485
28.6555	19.558	18.6337	37.9076	38.7549
28.8137	26.8935	26.8233	26.8233	26.8233
29.748	24.186	24.186	27.095	30.6531
31.235	26.2096	25.6125	21.4844	19.8614
32.162	28.0109	28.0109	25.4067	25.6713
33.6653	29.0374	25.63	33.4596	38.3698
34.3863	26.9332	27.2884	27.2343	19.3543
34.841	30.426	28.3304	28.8509	34.7014
6.03865	5.11857	5.11857	5.11857	6.00234
6.99045	7.7897	7.7897	7.7897	7.7897
9.40083	20.5759	21.9872	20.1747	17.1016
9.57058	14.3457	17.2753	12.1964	11.1143
10.71	10.1968	10.1968	13.7453	14.024
11.1597	7.10619	7.10619	7.10619	12.5202
13.0921	10.5121	10.5121	10.5121	19.9888
14.0156	13.6773	13.6773	13.6773	14.7174
15.1053	13.6648	13.6648	13.7879	13.7879
15.9306	14.6259	15.2788	15.2788	16.2539
16.7873	14.2373	14.2373	14.2373	15.6264
1.19683	3.52768	1.13276	3.01526	5.50762
2.59135	2.29574	2.29574	2.29574	2.29574
2.94319	3.34011	3.34011	4.69714	4.08098
4.19941	5.55633	5.1048	5.55633	5.55633
1.274	1.37228	2.03321	6.39124	2.78122
1.26157	4.05641	1.19683	2.12937	4.22928
1.99444	1.50026	2.56852	5.01063	5.01063
2.50694	2.44344	2.44344	2.44344	2.44344
4.01876	3.91194	3.91194	3.91194	4.44065
1.37715	1.37715	1.94759	3.92914	3.92914
1.19683	2.12829	2.12829	1.22877	1.73774
1.85946	2.034	2.034	1.45308	1.45308
2.59639	3.12793	3.12793	3.12793	3.12793
4.31909	3.42328	3.42328	3.42328	4.42181
1.19683	3.68641	3.68641	3.4325	1.19683
7.10869	7.1846	7.1846	7.1846	7.1846
8.62346	3.96615	3.96615	3.96615	8.79224
10.1078	9.18506	9.18506	9.18506	9.77555
10.2176	9.8123	9.8123	9.8123	12.0123
12.2544	20.6193	20.6193	20.6193	20.4795
12.4955	19.4636	17.9339	14.8849	23.507
13.0107	17.0702	17.0702	17.0702	17.0702
14.5228	18.7283	18.7283	18.7283	19.922
14.8889	14.5892	14.5892	19.3526	19.3207
16.2907	13.0365	16.2704	16.6077	20.5607
18.0246	12.1577	18.5575	18.0922	18.0922
17.9633	12.9345	31.3303	33.6792	34.2329
20.0886	28.8743	30.0914	30.5546	34.7634
20.8391	14.0715	14.1778	14.1852	13.5774
22.0321	23.5999	23.5999	23.7224	24.3383
21.923	23.8438	23.8438	23.8438	23.8438
23.6417	18.9459	19.0791	18.5525	18.5525
24.2948	23.8686	23.8803	27.1757	27.4816
25.6593	22.9127	22.9127	22.9127	26.927
27.0767	21.3961	21.3961	21.3961	21.3961
27.103	21.7668	20.6819	15.7383	19.4018
28.3303	23.8083	24.1334	29.3403	30.0262
30.3107	21.5401	21.5402	21.5396	23.7661
29.9908	29.6904	28.6338	28.0813	28.0813
32.0201	42.0346	42.2228	30.9888	35.368
30.6775	26.8757	28.3813	26.8757	28.2316
33.3317	34.5218	34.4724	33.5409	38.3259
34.0784	31.3109	31.3109	31.3109	33.04
35.6152	37.5012	28.9077	28.5289	28.5289
6.57659	10.1163	12.6115	12.6115	13.5585
7.46273	17.2454	17.2454	17.2454	18.3468
8.20215	27.1501	27.0994	35.6851	32.9715
9.7659	10.4233	10.4226	10.769	18.3427
12.0411	9.00274	13.3743	13.3743	13.6025
12.0136	13.6363	13.6363	11.1027	15.3835
12.5483	7.70664	7.32351	7.67057	8.02492
13.6764	20.3146	20.2812	18.9644	14.5947
14.381	27.617	26.551	25.195	26.1288
16.5856	9.32144	9.32144	12.6955	12.6955
15.8642	17.2379	17.2379	17.2379	17.2379
18.3029	18.7829	20.1844	23.1713	25.9319
18.0221	18.4692	19.1281	16.924	16.5063
20.4195	24.1104	25.5012	25.3526	25.4121
20.3693	18.8788	19.4439	23.5907	22.9747
21.5857	23.1586	23.1586	22.499	22.4122
22.4621	22.0418	22.7882	17.2587	25.1949
23.1704	26.7652	26.7676	26.7645	26.7647
24.2159	29.1255	28.3616	28.3005	28.2786
26.4564	27.889	25.6447	24.9986	26.6699
27.9009	20.5948	18.7331	24.4738	17.3675
28.0692	25.7629	24.1371	17.0559	17.6485
28.698	26.5826	26.5826	27.4669	22.8219
29.391	35.9357	36.5776	36.5776	41.8323
30.1378	21.0245	21.6815	30.7395	21.5033
32.0918	24.4338	22.6274	22.0639	22.0639
32.339	26.9883	29.2124	27.7628	27.7628
34.4624	30.6834	26.3054	20.2292	17.5262
33.5666	30.1195	31.239	31.239	31.4039
35.6054	32.2998	33.7886	33.951	33.906
5.85761	8.27039	14.2187	8.48334	13.8256
7.29269	9.79825	9.79825	8.05755	8.05755
8.7338	9.93604	7.49308	14.3068	14.415
9.80292	8.82078	8.82078	12.385	13.8542
10.8397	8.77185	8.77185	8.77185	8.2407
11.5336	14.6048	13.0117	11.2813	18.5508
12.7983	13.9868	13.9868	13.9868	13.9868
13.5323	18.6795	18.6795	18.6795	23.6688
14.9532	13.9848	13.8602	17.1335	17.1335
15.309	14.4416	14.4416	14.4416	14.807
16.5984	15.1235	15.1235	14.8829	14.8829
18.2459	11.8797	11.8808	11.8795	10.7746
17.6522	19.0146	19.0898	19.5497	21.773
18.7036	13.7947	24.7138	24.7138	27.075
20.0723	18.59	18.59	19.192	19.2669
21.6531	19.1808	19.0765	22.8535	23.4951
22.7671	23.7736	30.1965	30.2358	31.9619
23.6403	20.8962	19.547	20.1988	20.7603
24.7565	11.1441	13.7997	13.4958	11.3217
25.2452	22.1461	21.5695	23.8833	16.2231
26.9314	25.615	28.3094	28.3703	29.5429
28.2914	20.8327	16.9601	17.0388	17.6485
28.6555	19.558	18.6337	37.5182	39.0826
28.8137	26.8935	26.8233	26.8233	26.8233
29.748	24.186	24.186	27.095	29.0156
31.235	26.1756	26.7276	24.0098	19.9065
32.162	28.0109	28.0109	25.4067	25.6713
33.6653	30.7876	25.2663	25.2646	38.1932
34.3863	26.9372	26.9908	27.2343	19.3543
34.841	30.426	28.3304	28.8509	34.6607
6.03865	5.11857	5.11857	5.11857	5.11857
6.99045	7.7897	7.7897	7.7897	7.7897
9.40083	20.5759	21.9872	20.1747	17.1016
9.57058	14.3457	15.1316	12.3545	7.73126
10.71	10.1968	10.1968	13.7453	14.024
11.1597	7.10619	7.10619	7.10619	18.6026
13.0921	10.5121	10.5121	10.5121	19.9888
14.0156	13.6773	13.6773	13.6773	14.7174
15.1053	13.6648	13.6648	13.7879	13.7879
15.9306	14.6259	15.2788	15.2788	16.2539
16.7873	14.2373	14.2373	14.2373	15.6264
1.19683	2.81334	1.13276	3.64196	5.50762
2.59135	2.29574	2.29574	2.29574	1.85336
2.94319	3.34011	6.17661	4.69714	4.26294
4.19941	5.1048	5.1048	5.55633	5.55633
1.274	1.37228	1.37228	6.39124	6.39124
1.26157	4.05641	1.19683	4.22928	4.05641
1.99444	2.00047	2.56852	5.01063	5.01063
2.50694	2.44344	2.44344	2.44344	2.44344
4.01876	3.91194	3.91194	3.91194	4.44065
1.37715	1.37715	1.94759	3.92914	3.92914
1.19683	2.12829	2.12829	1.22877	1.22877
1.85946	2.034	2.034	1.45308	1.45308
2.59639	3.12793	3.88125	3.12793	3.12793
4.31909	3.42328	3.42328	3.42328	4.42181
1.19683	3.68641	3.68641	3.4325	4.22928
7.10869	7.1846	7.1846	7.1846	7.1846
8.62346	3.96615	6.63713	3.96615	8.79224
10.1078	9.18506	9.18506	9.18506	9.18506
10.2176	9.8123	9.8123	9.8123	12.0123
12.2544	21.2072	21.2072	20.6193	20.5455
12.4955	19.6881	18.4848	15.2189	23.507
13.0107	16.4795	16.4795	17.0702	17.0702
14.5228	18.1014	18.7283	18.7283	19.922
14.8889	14.5892	14.5892	19.3526	19.3207
16.2907	13.0365	11.6607	16.6077	20.5607
18.0246	12.799	18.5575	18.0922	18.0922
17.9633	12.9343	31.5704	33.6792	34.1416
20.0886	28.8743	30.0914	30.7818	34.7634
20.8391	14.1831	14.0701	14.1876	14.1777
22.0321	23.5999	23.5999	23.7224	24.3383
21.923	23.8438	23.8438	23.8438	23.8438
23.6417	18.5525	18.9459	18.5525	18.5525
24.2948	23.8686	23.8803	27.1757	27.4816
25.6593	22.9127	22.9127	22.9127	26.927
27.0767	21.3961	21.3961	21.3961	21.3961
27.103	20.5524	20.7615	15.7348	15.733
28.3303	26.7938	29.2807	29.3403	30.0262
30.3107	21.54	21.5399	21.5396	23.7661
29.9908	28.6339	28.6338	28.0813	28.0813
32.0201	42.0346	42.2228	30.9888	35.368
30.6775	26.8757	26.8757	26.8757	28.2316
33.3317	34.4758	34.5167	33.5407	38.3259
34.0784	31.3109	31.3109	31.3109	33.04
35.6152	34.1185	37.2872	28.5289	33.4024
6.57659	10.1163	12.6115	12.6115	13.5585
7.46273	17.2454	17.2454	18.1174	18.3468
8.20215	27.0682	26.8878	35.2423	33.1238
9.7659	10.4228	10.4226	10.769	18.3427
12.0411	9.00274	13.3744	13.3743	13.6025
12.0136	13.6363	13.6363	13.6363	15.3835
12.5483	7.70664	7.32351	7.67057	8.02492
13.6764	18.5236	20.4374	18.5512	14.735
14.381	26.5511	25.4901	26.0411	26.6367
16.5856	11.1174	9.32144	9.32144	12.6955
15.8642	17.2379	17.2379	17.2379	17.2379
18.3029	18.7829	20.7793	23.1713	25.9319
18.0221	18.4692	19.1281	16.9944	16.5063
20.4195	25.1741	25.5012	25.4121	25.4121
20.3693	18.955	20.377	23.7612	23.0553
21.5857	20.4224	23.1586	22.4122	22.4122
22.4621	20.1029	23.1297	17.2587	25.1949
23.1704	26.7663	26.7646	26.7651	26.7653
24.2159	29.1255	29.1648	28.3005	28.2786
26.4564	27.7642	25.6134	25.2788	26.6699
27.9009	20.595	19.0531	24.4126	16.9223
28.0692	25.8541	23.6724	17.0529	17.6485
28.698	27.4669	26.5228	22.8219	22.8219
29.391	35.8727	36.5776	36.5776	41.8323
30.1378	21.0246	21.6815	28.0851	23.9172
32.0918	24.7131	22.8143	22.0639	22.0639
32.339	27.1846	29.2123	27.7628	27.7628
34.4624	31.6914	26.2956	20.8149	17.5262
33.5666	31.239	31.239	31.239	31.4039
35.6054	32.2998	33.7886	33.951	33.906
5.85761	8.27039	8.27039	8.48334	13.8256
7.29269	9.79825	9.79825	8.05755	8.05755
8.7338	9.18654	7.49278	14.3068	14.415
9.80292	8.82078	8.82078	12.2624	13.8542
10.8397	8.77185	8.77185	8.77185	8.77185
11.5336	14.546	13.0854	11.3205	18.5508
12.7983	13.9868	13.9868	13.9868	13.9868
13.5323	18.6795	18.6795	18.6795	25.1204
14.9532	13.9848	13.8602	17.1335	17.1335
15.309	14.4416	14.4416	14.4416	14.807
16.5984	15.1235	15.1235	15.0287	15.0002
18.2459	11.8797	11.8795	11.8795	10.7746
17.6522	19.0146	19.0898	19.5497	21.773
18.7036	18.7427	24.7138	24.7138	27.075
20.0723	18.59	18.59	19.192	19.2669
21.6531	19.1808	19.0765	23.0453	23.4951
22.7671	24.2805	23.7004	30.1725	31.9619
23.6403	19.6501	19.547	20.1988	20.7603
24.7565	11.1441	11.1441	12.9005	11.3169
25.2452	22.1461	21.5695	23.8833	7.45618
26.9314	15.891	15.7419	28.3703	29.5429
28.2914	18.8587	17.0414	17.0388	17.6485
28.6555	19.558	18.6337	37.5182	38.0133
28.8137	26.8935	27.3348	26.8233	26.8233
29.748	24.186	24.186	30.4549	30.6531
31.235	26.5758	26.0922	24.7809	19.8242
32.162	28.0109	28.0109	25.4067	25.6713
33.6653	29.0635	25.561	25.2646	38.3698
34.3863	26.9252	27.2884	33.411	19.3543
34.841	30.426	28.3304	28.8509	34.6607
6.03865	5.11857	5.11857	5.11857	6.00234
6.99045	7.7897	7.7897	7.7897	7.7897
9.40083	20.5759	22.215	20.1747	22.1676
9.57058	14.3457	17.2753	12.3545	14.3628
10.71	10.1968	10.1968	13.7453	13.7453
11.1597	7.10619	7.10619	7.10619	7.10619
13.0921	10.5121	10.5121	10.5121	20.9707
14.0156	13.6773	13.6773	13.6773	14.7174
15.1053	13.6648	13.6648	13.7879	13.7879
15.9306	14.6259	15.2788	15.2788	16.2539
16.7873	14.2373	14.2373	14.137	15.6264
1.19683	2.81334	1.13276	3.01526	6.42378
2.59135	2.29574	2.29574	2.29574	2.29574
2.94319	7.23682	3.77063	4.69714	4.08098
4.19941	5.1048	5.1048	5.55633	5.55633
1.274	1.37228	1.37228	6.39124	6.39124
1.26157	1.19683	1.19683	4.22928	4.22928
1.99444	1.33394	2.56852	5.01063	5.01063
2.50694	2.44344	2.44344	2.44344	2.44344
4.01876	4.09936	3.91194	3.91194	4.44065
1.37715	1.94759	3.92914	3.92914	3.92914
1.19683	1.22877	2.12829	1.22877	2.46428
1.85946	2.034	2.034	1.45308	1.45308
2.59639	3.12793	3.12793	3.12793	3.12793
4.31909	3.42328	3.42328	3.42328	4.42181
1.19683	2.12937	3.68641	3.21708	1.19683
7.10869	7.1846	7.1846	7.1846	7.1846
8.62346	3.96615	6.63703	8.07219	8.79224
10.1078	9.18506	9.18506	9.18506	9.18506
10.2176	9.8123	9.8123	9.8123	12.0123
12.2544	20.6193	21.2072	20.6193	20.4795
12.4955	19.5233	18.4848	15.4362	21.4597
13.0107	16.4682	17.0702	17.0702	17.0702
14.5228	18.1014	18.7283	18.7283	19.5789
14.8889	14.5892	14.5892	19.069	19.3207
16.2907	13.0365	16.2704	16.6077	20.5607
18.0246	18.5575	18.5575	18.0922	18.0922
17.9633	12.9348	31.4638	33.6094	34.1819
20.0886	28.8743	29.38	30.7818	34.7634
20.8391	15.6376	14.0855	14.1857	14.1779
22.0321	23.5999	23.1975	23.7224	23.9409
21.923	23.8438	23.8438	23.8438	23.8438
23.6417	19.0791	18.5525	18.5525	18.5525
24.2948	23.8686	23.8803	27.1757	27.4816
25.6593	22.9129	22.9127	22.9127	26.927
27.0767	21.3961	21.3961	21.3961	21.3961
27.103	19.6009	20.3308	15.7655	15.733
28.3303	25.739	24.1332	29.3403	30.0262
30.3107	21.5407	21.5403	21.5396	23.7661
29.9908	29.1539	28.6338	28.0813	28.0813
32.0201	42.0346	30.9365	30.9888	35.368
30.6775	26.8757	26.8757	26.8757	28.2316
33.3317	34.4756	34.4724	33.5363	38.3259
34.0784	31.3109	31.3109	31.3109	33.04
35.6152	39.4567	37.4225	28.5289	33.4024
6.57659	10.1163	12.6115	12.6115	13.5585
7.46273	17.2454	17.2454	17.2454	18.3468
8.20215	27.1501	29.5579	35.14	32.9715
9.7659	10.4229	10.4226	10.769	18.3427
12.0411	9.00274	13.3743	13.3743	13.6025
12.0136	13.6363	13.6363	13.6363	15.3835
12.5483	7.70664	7.32351	7.67057	8.02492
13.6764	20.1656	20.2915	18.8703	13.5613
14.381	27.5591	27.7303	25.6166	27.2427
16.5856	9.32144	9.32144	9.32144	12.6972
15.8642	17.2379	17.2379	17.2379	17.2379
18.3029	18.7829	20.1844	23.1713	25.9319
18.0221	18.4692	19.1281	16.6452	16.5063
20.4195	23.5339	25.5012	25.3526	25.4121
20.3693	18.7609	18.1564	23.9477	22.9747
21.5857	23.1586	23.1586	22.4122	22.4122
22.4621	20.1029	22.3753	17.2586	25.1949
23.1704	26.7637	26.765	26.7642	26.7648
24.2159	29.1255	28.3616	28.3616	29.1648
26.4564	25.8161	25.5851	24.9986	26.6699
27.9009	20.9691	18.4199	24.2019	16.9735
28.0692	28.0115	18.932	17.0572	17.6485
28.698	26.5826	26.5228	27.4669	22.8219
29.391	35.9357	36.5776	36.5776	41.791
30.1378	21.0246	21.6815	31.2079	23.9172
32.0918	24.6444	22.4448	22.0639	22.0639
32.339	26.8059	29.4141	26.7045	27.7628
34.4624	30.4593	26.3797	20.7802	17.5262
33.5666	30.0937	31.239	31.239	31.4039
35.6054	32.2998	33.7886	33.951	33.951
5.85761	8.27039	14.2187	8.48334	13.8256
7.29269	9.79825	9.79825	8.05755	8.05755
8.7338	9.36391	9.29474	14.3068	14.415
9.80292	8.82078	8.82078	12.2624	13.8542
10.8397	8.77185	8.77185	8.77185	8.2407
11.5336	14.7062	17.268	12.6371	18.5508
12.7983	13.9868	13.9868	13.9868	13.9868
13.5323	19.1608	18.6795	18.6795	23.6688
14.9532	13.8602	13.8602	17.1335	17.1335
15.309	14.4416	14.4416	14.4416	14.807
16.5984	15.1235	16.1554	15.0287	14.8829
18.2459	11.8796	11.8795	11.8795	10.7746
17.6522	19.0146	19.0898	19.5497	24.7981
18.7036	13.7947	24.7138	24.7138	27.075
20.0723	18.59	18.59	19.192	19.2669
21.6531	19.0765	19.0765	22.3682	23.4951
22.7671	24.2656	30.2805	30.2857	31.5631
23.6403	20.8962	19.547	20.1988	20.7603
24.7565	11.1443	11.1445	13.6981	11.3341
25.2452	22.1461	21.5695	23.8833	7.45336
26.9314	15.5444	15.6476	28.3703	29.5429
28.2914	20.6417	16.9601	17.0388	17.6485
28.6555	19.558	19.7665	37.9076	38.4278
28.8137	26.8935	26.8935	26.8233	26.8233
29.748	24.186	24.186	27.095	30.6531
31.235	26.9553	25.5809	24.3348	22.0218
32.162	28.0109	28.0109	25.4067	25.6713
33.6653	29.0635	25.4921	25.2646	38.1932
34.3863	26.9354	26.9908	33.411	19.3543
34.841	30.426	28.3304	28.8509	34.6607
6.03865	5.11857	5.11857	5.11857	6.00234
6.99045	7.7897	7.7897	7.7897	7.7897
9.40083	20.5759	22.215	20.1747	17.1016
9.57058	14.3457	14.4989	12.3545	14.3628
10.71	10.1968	10.1968	13.7453	14.024
11.1597	7.10619	7.10619	7.10619	7.10619
13.0921	10.5121	10.5121	10.5121	19.9888
14.0156	13.6773	13.6773	13.6773	14.7174
15.1053	13.6648	13.6648	13.7879	13.7879
15.9306	14.6259	15.2788	15.2788	16.2539
16.7873	14.2373	14.2373	14.2373	15.6264
1.19683	2.81334	1.13276	3.01526	2.41097
2.59135	2.29574	2.29574	2.29574	1.85336
2.94319	3.34011	3.34011	4.69714	4.08098
4.19941	5.1048	5.1048	5.55633	5.55633
1.274	1.37228	2.03321	6.39124	6.39124
1.26157	2.97177	1.19683	1.19683	4.22928
1.99444	1.33394	2.56852	5.01063	5.01063
2.50694	2.44344	2.44344	2.44344	2.44344
4.01876	4.09936	3.91194	3.91194	6.00519
1.37715	1.37715	3.5099	3.92914	3.92914
1.19683	1.22877	2.12829	1.22877	2.12829
1.85946	2.034	2.034	1.45308	1.45308
2.59639	3.12793	3.12793	3.12793	3.12793
4.31909	3.42328	3.42328	3.42328	4.42181
1.19683	3.68641	3.68641	1.19683	1.19683
7.10869	7.1846	7.1846	7.1846	7.1846
8.62346	3.96615	3.96615	3.96615	8.79224
10.1078	9.18506	9.18506	9.18506	9.18506
10.2176	9.8123	9.8123	9.8123	12.0123
12.2544	21.2072	20.6193	20.6193	20.4795
12.4955	18.7638	18.1674	15.0167	23.507
13.0107	17.0702	17.0702	17.0702	17.0702
14.5228	18.1014	18.7283	18.7283	19.922
14.8889	14.5892	14.5892	19.069	19.3207
16.2907	11.661	16.2704	16.6077	20.5607
18.0246	18.5575	8.52488	18.0922	18.0922
17.9633	12.9347	13.6538	31.9822	34.1819
20.0886	29.2	29.38	30.5546	34.7634
20.8391	15.4159	14.0699	14.189	14.1781
22.0321	23.5999	23.5999	23.8925	23.9409
21.923	23.8438	23.8438	23.8438	23.8438
23.6417	19.0791	19.0791	18.5525	16.1661
24.2948	23.8686	23.8803	27.1757	27.4816
25.6593	22.9127	22.9127	22.9127	26.927
27.0767	21.3961	21.3961	21.3961	21.3961
27.103	20.9546	20.6332	15.7345	19.4018
28.3303	25.7087	24.1332	29.3403	30.0262
30.3107	21.5398	21.5401	23.7661	23.7661
29.9908	28.6351	28.6338	28.0813	28.0813
32.0201	42.0346	42.2228	30.9888	35.368
30.6775	26.4296	26.8757	26.8757	28.2316
33.3317	34.4753	34.4724	33.5363	38.3259
34.0784	31.3109	31.3109	31.3109	33.04
35.6152	39.3555	29.6939	28.5289	33.4024
6.57659	10.1163	12.6115	12.6115	13.5585
7.46273	17.2454	17.2454	18.1174	18.3468
8.20215	27.1501	26.357	35.1193	33.2406
9.7659	10.4227	10.769	10.769	19.096
12.0411	9.00274	13.3743	13.3743	13.6025
12.0136	13.6363	13.6363	13.6363	15.3835
12.5483	7.70664	7.32351	7.67057	23.4319
13.6764	18.5236	20.2954	18.9126	13.871
14.381	27.7554	28.8542	29.3993	27.9404
16.5856	12.2536	9.32144	9.32144	12.6971
15.8642	17.2379	17.2379	17.2379	17.2379
18.3029	18.7829	20.1844	23.1713	25.9319
18.0221	18.4692	19.1281	18.4458	16.5063
20.4195	24.1104	25.5012	25.3526	25.4121
20.3693	18.915	18.2459	23.831	23.1621
21.5857	23.1586	22.4122	22.4122	22.4122
22.4621	20.5116	23.312	17.2592	25.1949
23.1704	26.7665	26.7673	26.7659	26.7656
24.2159	29.0661	28.3616	29.1648	29.1648
26.4564	28.6891	25.8668	24.999	26.6699
27.9009	20.6287	19.2942	24.3158	17.3674
28.0692	32.1321	18.3908	17.0562	17.6485
28.698	27.4669	26.5228	27.4669	22.8219
29.391	35.9357	36.5776	36.5776	41.8287
30.1378	21.0247	21.6815	31.2079	23.9172
32.0918	25.0859	22.3193	22.0639	22.0639
32.339	27.1839	29.3859	26.7045	27.7628
34.4624	28.102	27.7692	20.1283	17.5262
33.5666	31.0632	31.239	31.239	31.4039
35.6054	32.2998	33.7886	33.7886	33.906
5.85761	8.27039	8.27039	8.48334	13.8256
7.29269	9.79825	9.53709	8.05755	8.05755
8.7338	9.41097	8.62966	14.3068	14.415
9.80292	8.82078	8.82078	12.385	13.8542
10.8397	8.77185	8.77185	8.77185	8.2407
11.5336	14.4941	16.9228	11.2811	18.5508
12.7983	13.9868	13.9868	13.9868	13.9868
13.5323	18.6804	18.6795	18.6795	23.6688
14.9532	13.8602	13.8602	17.1335	17.1335
15.309	14.4416	14.4416	14.4416	14.807
16.5984	15.1235	15.1235	14.8829	15.0002
18.2459	12.5289	11.8809	11.8795	10.7746
17.6522	19.0146	19.0898	19.5497	21.773
18.7036	18.7427	24.7138	24.7138	27.075
20.0723	18.59	18.59	19.192	19.2669
21.6531	19.1808	19.0765	22.3682	23.1502
22.7671	30.2358	30.4426	23.1757	31.9619
23.6403	19.6501	19.547	20.1988	20.7603
24.7565	12.0206	12.3556	14.0283	11.3218
25.2452	22.1461	21.5695	23.8833	23.8833
26.9314	24.8468	28.3094	28.3703	29.5429
28.2914	20.599	16.9596	17.0388	17.6485
28.6555	19.558	19.7665	38.1882	38.4278
28.8137	26.8935	26.8233	26.8233	26.8233
29.748	24.186	24.186	27.095	30.6531
31.235	26.2579	24.8168	24.135	21.9954
32.162	28.0109	28.0109	25.4067	25.6713
33.6653	29.0916	25.4525	33.4596	38.1932
34.3863	26.9252	26.9908	33.411	19.3543
34.841	30.426	28.8509	28.8509	34.7014
6.03865	5.11857	5.11857	5.11857	6.00234
6.99045	7.7897	7.7897	7.7897	7.7897
9.40083	20.5759	22.215	20.1747	17.1016
9.57058	14.3457	14.4989	12.1964	11.1143
10.71	10.1968	10.1968	13.7453	13.7453
11.1597	7.10619	7.10619	7.10619	7.10619
13.0921	10.5121	10.5121	10.5121	20.9707
14.0156	13.6773	13.6773	13.6773	14.7174
15.1053	13.6648	13.6648	13.7879	13.7879
15.9306	14.6259	15.2788	15.2788	16.2539
16.7873	14.2373	14.2373	14.2373	15.6264
1.19683	2.81334	1.13276	3.64196	5.50762
2.59135	2.29574	2.29574	2.29574	1.85336
2.94319	7.33512	3.34011	4.69714	4.08098
4.19941	5.55633	5.1048	5.55633	5.55633
1.274	1.37228	1.37228	6.39124	6.39124
1.26157	1.19683	1.19683	4.22928	4.22928
1.99444	2.00047	2.56852	5.01063	5.01063
2.50694	2.44344	2.44344	2.44344	2.44344
4.01876	5.6255	3.91194	5.6255	4.44065
1.37715	1.37715	1.94759	3.92914	3.92914
1.19683	1.22877	2.12829	1.22877	2.12829
1.85946	2.034	2.034	2.034	1.45308
2.59639	3.12793	3.88125	3.12793	3.12793
4.31909	3.42328	3.42328	3.42328	4.42181
1.19683	3.68641	1.7612	1.73665	1.19683
7.10869	7.1846	7.1846	7.1846	7.1846
8.62346	3.96615	6.63716	3.96615	8.79224
10.1078	9.18506	9.18506	9.18506	9.18506
10.2176	9.8123	9.8123	9.8123	12.0123
12.2544	21.2072	21.2072	20.6193	20.5455
12.4955	19.1628	17.8778	13.7081	23.507
13.0107	17.0702	17.0702	17.0702	17.0702
14.5228	18.1014	18.7283	18.7283	19.5789
14.8889	14.5892	14.5892	19.1779	19.3207
16.2907	13.0365	11.6607	16.6077	20.5607
18.0246	18.5575	18.5575	18.0922	18.0922
17.9633	12.9355	13.4674	33.6094	34.1819
20.0886	28.8743	30.0914	30.7818	34.7634
20.8391	16.8425	14.0698	14.1873	14.1777
22.0321	23.5999	23.5999	23.8925	23.9409
21.923	23.8438	23.8438	23.8438	23.8438
23.6417	19.0791	19.0791	18.5525	18.5525
24.2948	23.8686	23.8803	27.1757	27.4816
25.6593	22.9127	22.9127	22.9127	26.927
27.0767	21.3961	21.3961	21.3961	21.3961
27.103	21.548	21.9437	15.739	15.733
28.3303	25.7392	24.1312	29.3403	30.0262
30.3107	21.5397	21.5398	23.7661	23.7661
29.9908	28.6338	28.6338	28.0813	28.0813
32.0201	42.0346	42.2228	30.9888	35.368
30.6775	25.9097	26.8757	26.8757	28.2316
33.3317	34.4753	34.5167	33.5363	38.3259
34.0784	31.3109	31.3109	31.3109	33.04
35.6152	39.4193	28.3033	28.5289	33.4024
6.57659	10.1163	12.6115	12.6115	13.5585
7.46273	17.2454	17.2454	17.2454	18.3468
8.20215	27.1163	29.4665	35.2423	32.9715
9.7659	10.424	10.4226	10.769	18.3427
12.0411	9.00274	13.3744	13.3743	13.7677
12.0136	13.6363	13.6363	11.1027	15.3835
12.5483	7.70664	7.32351	9.10501	8.02492
13.6764	18.5236	20.0296	18.7184	14.882
14.381	27.7895	27.0212	25.9443	29.6689
16.5856	11.4396	9.32144	12.6955	12.696
15.8642	17.2379	17.2379	17.2379	17.2379
18.3029	18.7829	20.1844	23.1713	25.9319
18.0221	18.4692	19.1281	16.5196	16.5063
20.4195	25.1741	25.5012	25.5604	25.4121
20.3693	18.7607	20.229	26.5681	22.4068
21.5857	21.0939	23.1586	22.4122	22.4122
22.4621	20.1029	20.5562	17.2587	25.1949
23.1704	26.7678	26.7678	26.7648	26.7663
24.2159	29.2453	29.1255	29.1648	29.1648
26.4564	27.5048	27.7859	24.9989	26.6699
27.9009	20.3357	18.9771	24.4793	16.9221
28.0692	24.4754	19.1102	17.0615	17.6485
28.698	26.5826	26.5826	27.4669	22.8219
29.391	35.8727	36.5776	36.5776	41.791
30.1378	21.0246	21.6815	28.8407	23.9172
32.0918	24.434	22.5777	22.0639	22.0639
32.339	27.2114	29.2114	26.7045	27.7628
34.4624	31.8587	27.7109	19.7926	17.5262
33.5666	31.0632	31.239	31.239	31.4039
35.6054	32.2998	33.7886	33.951	32.0245
5.85761	8.27039	11.9996	8.48334	13.8256
7.29269	9.79825	9.53709	8.05755	8.05755
8.7338	9.37628	8.83886	14.3068	14.415
9.80292	8.82078	8.82078	12.2624	13.8542
10.8397	8.77185	8.77185	8.77185	8.2407
11.5336	14.4941	17.5777	11.3205	18.5508
12.7983	13.9868	13.5755	13.9868	13.9868
13.5323	18.6795	18.6795	18.6795	23.6688
14.9532	13.8602	13.8602	17.1335	17.1335
15.309	14.4416	14.4416	14.4416	14.807
16.5984	13.931	15.1235	15.0287	15.0002
18.2459	11.8799	11.8795	11.8795	10.7746
17.6522	19.0146	19.0898	19.5497	21.773
18.7036	19.3963	24.7138	24.7138	27.075
20.0723	18.59	18.59	19.2669	19.2669
21.6531	19.1808	19.0765	22.3682	23.4951
22.7671	24.449	24.4526	30.2358	31.9619
23.6403	20.8962	19.547	20.1988	20.7603
24.7565	11.1441	11.1441	14.6964	13.7531
25.2452	22.1461	21.5695	23.8833	23.8833
26.9314	24.6129	15.7446	28.3703	29.5429
28.2914	22.1223	16.9629	17.0389	17.6485
28.6555	19.558	18.6337	37.5182	38.7549
28.8137	26.8935	26.8233	26.8233	26.8233
29.748	24.186	24.186	28.8061	29.0156
31.235	26.2231	26.3787	20.7697	19.6209
32.162	28.0109	28.0109	25.4067	25.6713
33.6653	29.1816	25.4272	25.2646	38.3698
34.3863	26.9351	26.9908	27.2343	19.3543
34.841	30.426	30.426	28.8509	34.6607
6.03865	5.11857	5.11857	5.11857	6.00234
6.99045	7.7897	7.7897	7.7897	7.7897
9.40083	20.5759	21.9872	20.1747	17.1016
9.57058	14.3457	15.1316	12.3545	11.1143
10.71	10.1968	10.1968	13.7453	14.024
11.1597	7.10619	7.10619	7.10619	7.10619
13.0921	10.5121	10.5121	10.5121	20.9707
14.0156	13.6773	13.6773	13.6773	14.7174
15.1053	13.6648	13.6648	13.7879	13.7879
15.9306	14.6259	15.2788	15.2788	16.2539
16.7873	14.2373	14.2373	14.2373	15.6264
1.19683	2.81334	1.13276	3.64196	5.50762
2.59135	2.29574	2.29574	2.29574	1.85336
2.94319	3.34011	3.34011	4.69714	4.08098
4.19941	5.1048	5.1048	5.55633	5.55633
1.274	1.37228	1.37228	6.39124	6.39124
1.26157	1.19683	1.19683	2.12937	4.22928
1.99444	1.50026	2.56852	5.01063	5.01063
2.50694	2.44344	2.44344	2.44344	2.44344
4.01876	5.27344	3.91194	3.91194	4.44065
1.37715	1.37715	2.3853	3.92914	3.92914
1.19683	1.22877	2.12829	1.22877	2.12829
1.85946	2.034	2.034	2.034	1.45308
2.59639	3.12793	3.12793	3.12793	3.12793
4.31909	3.42328	3.42328	3.42328	4.42181
1.19683	3.68641	3.68641	3.4325	1.19683
7.10869	7.1846	7.1846	7.1846	7.1846
8.62346	3.96615	6.6364	3.96615	8.79224
10.1078	9.18506	9.18506	9.18506	9.18506
10.2176	9.8123	9.8123	9.8123	12.0123
12.2544	20.6193	20.6193	20.6193	20.5455
12.4955	19.4323	18.1094	15.2642	23.507
13.0107	17.0702	16.4795	17.0702	16.4682
14.5228	18.1014	18.7283	18.7283	19.922
14.8889	14.5892	14.5892	19.1779	19.3207
16.2907	13.0365	14.2748	16.6077	20.5607
18.0246	18.5575	8.5247	18.0922	18.0922
17.9633	12.9341	31.5948	33.6792	34.1819
20.0886	28.8743	29.38	30.5546	34.7634
20.8391	14.0814	14.0865	14.1856	14.1779
22.0321	23.5999	23.5999	23.8925	24.1788
21.923	23.8438	23.8438	23.8438	23.8438
23.6417	19.0791	19.0791	18.5525	18.5525
24.2948	23.8686	23.8803	27.1757	27.4816
25.6593	24.9283	22.9127	22.9127	26.927
27.0767	21.3961	21.3961	21.3961	21.3961
27.103	20.2021	19.3255	15.7629	19.4018
28.3303	25.7397	24.1332	29.3403	30.0262
30.3107	21.5397	21.5402	21.5396	23.7661
29.9908	28.752	28.6338	28.0813	28.0813
32.0201	42.0346	30.9365	30.9888	35.368
30.6775	26.8757	28.3813	28.7375	28.2316
33.3317	34.4749	34.4724	33.5363	38.3773
34.0784	31.3109	31.3109	31.3109	33.04
35.6152	39.4759	37.1508	28.5289	33.4024
6.57659	10.1163	12.6115	12.6115	13.5585
7.46273	17.2454	17.2454	17.2454	18.3468
8.20215	27.2528	29.2309	23.3252	32.5421
9.7659	10.4251	10.4226	10.769	18.3427
12.0411	9.00274	13.3743	13.3743	13.6025
12.0136	13.6367	13.6363	11.1027	15.3835
12.5483	7.70664	7.32351	7.67057	8.02492
13.6764	18.6049	20.4405	18.8709	13.7411
14.381	28.3345	27.5901	27.8577	27.5437
16.5856	11.8014	11.5238	12.6955	12.6955
15.8642	17.2379	17.2379	17.2379	17.2379
18.3029	18.7829	24.0881	23.1713	25.9319
18.0221	18.4692	19.1281	16.7286	16.5063
20.4195	24.1104	25.5012	25.3526	25.4121
20.3693	18.7503	20.4651	23.8311	22.5685
21.5857	21.0939	23.1586	22.4122	21.7814
22.4621	20.2269	22.6938	17.2587	25.1949
23.1704	26.7674	26.7661	26.766	26.7653
24.2159	29.0448	29.1255	29.1255	29.1648
26.4564	28.4048	25.3895	24.9975	26.6699
27.9009	20.9691	18.8232	25.0607	16.9262
28.0692	32.0958	24.4408	17.0487	17.6485
28.698	27.4669	26.5826	27.4669	22.8219
29.391	35.9357	36.5776	36.5776	41.8323
30.1378	21.0246	21.6815	28.2483	23.9172
32.0918	24.4319	23.687	22.0639	22.0639
32.339	27.2121	29.2118	27.7628	27.7628
34.4624	31.6977	25.8764	19.4753	17.5262
33.5666	30.2535	31.239	31.239	31.4039
35.6054	32.2998	33.7886	33.7886	32.0245
5.85761	8.27039	8.27039	8.48334	13.8256
7.29269	9.79825	9.53709	8.05755	8.05755
8.7338	10.5301	9.13571	14.3068	14.415
9.80292	8.82078	8.82078	12.385	13.8542
10.8397	8.77185	8.77185	8.77185	8.2407
11.5336	15.0924	17.6889	11.2036	18.5508
12.7983	13.9868	13.9868	13.9868	13.9868
13.5323	18.6795	23.3998	18.6795	23.6688
14.9532	13.9848	13.8602	17.1335	17.1335
15.309	14.4416	14.4416	14.4416	14.807
16.5984	15.1235	15.1235	15.0287	15.0002
18.2459	11.8796	11.8808	11.8795	10.7746
17.6522	19.0146	19.4622	19.5497	24.7981
18.7036	13.7947	24.7138	24.7138	27.075
20.0723	18.59	18.59	19.192	19.2669
21.6531	19.1808	19.0765	22.8535	23.1502
22.7671	30.4938	24.1709	30.1725	31.9619
23.6403	19.6501	19.547	20.1988	20.7603
24.7565	11.1501	11.1441	13.1902	13.6572
25.2452	22.0741	21.5695	23.8833	23.8833
26.9314	25.6154	15.7402	28.3703	29.5429
28.2914	22.9511	16.962	17.0388	17.6485
28.6555	19.5581	18.6337	37.2325	38.7549
28.8137	26.8935	26.8935	26.8233	26.8233
29.748	24.186	24.186	27.095	30.6531
31.235	26.638	22.6575	19.0972	20.1067
32.162	28.0109	28.0109	25.4067	25.6713
33.6653	30.7876	25.2676	33.4596	38.3698
34.3863	26.9336	26.9908	27.2343	19.3543
34.841	30.426	28.8509	28.8509	34.6607
6.03865	5.11857	5.11857	5.11857	6.00234
6.99045	7.7897	7.7897	7.7897	7.7897
9.40083	19.936	22.215	20.1747	17.1016
9.57058	14.3457	12.3545	12.3545	7.73126
10.71	10.1968	10.1968	13.7453	14.024
11.1597	7.10619	7.10619	7.10619	7.10619
13.0921	10.5121	10.5121	10.5121	19.9888
14.0156	13.6773	13.6773	13.6773	14.7174
15.1053	13.6648	13.6648	13.7879	13.7879
15.9306	14.6259	15.2788	15.2788	16.2539
16.7873	14.2373	14.2373	14.2373	15.6264
1.19683	3.52768	1.13276	3.64196	5.50762
2.59135	2.29574	2.29574	2.29574	1.85336
2.94319	7.33512	3.77063	4.69714	4.08098
4.19941	5.1048	5.1048	5.55633	5.55633
1.274	1.37228	1.37228	6.39124	6.39124
1.26157	1.19683	1.19683	1.19683	4.05641
1.99444	2.48327	2.56852	5.01063	5.01063
2.50694	2.44344	2.44344	2.44344	2.44344
4.01876	5.6255	3.91194	5.6255	4.44065
1.37715	2.3853	1.94759	3.92914	3.92914
1.19683	2.12829	2.12829	1.22877	2.12829
1.85946	2.034	2.034	1.45308	1.45308
2.59639	3.12793	3.12793	3.12793	3.12793
4.31909	3.42328	3.42328	3.42328	3.42328
1.19683	3.68641	1.7612	3.21708	1.19683
7.10869	7.1846	7.1846	7.1846	7.67488
8.62346	3.96615	3.96615	3.96615	8.79224
10.1078	9.18506	9.18506	9.18506	9.18506
10.2176	9.8123	9.8123	9.8123	12.0123
12.2544	21.2072	20.6193	20.6193	20.6193
12.4955	19.0094	17.9248	14.5583	23.507
13.0107	15.8552	16.4795	17.0702	17.0702
14.5228	18.1014	18.7283	18.7283	19.5789
14.8889	14.5892	14.5892	19.3526	19.3207
16.2907	13.0365	16.2704	16.6077	20.5607
18.0246	14.0537	8.52475	18.0922	18.0922
17.9633	12.9341	31.223	33.6792	34.1416
20.0886	28.8743	29.38	30.7818	34.7634
20.8391	14.0771	14.0697	14.1855	14.1779
22.0321	23.5999	23.5999	23.8925	23.9409
21.923	23.8438	23.8438	23.8438	23.8438
23.6417	19.0791	19.0791	18.5525	18.5525
24.2948	23.8686	23.8803	27.1757	27.4816
25.6593	22.9127	22.9127	22.9127	26.927
27.0767	21.3961	21.3961	21.3961	21.3961
27.103	20.0455	20.9663	15.7699	15.733
28.3303	25.7401	24.1333	29.3403	30.0262
30.3107	21.5407	21.5396	21.5396	23.7661
29.9908	29.1539	28.6338	28.0813	28.0813
32.0201	42.0346	30.9365	30.9888	32.4586
30.6775	26.8757	28.3813	26.8757	28.2316
33.3317	34.4753	34.4724	33.5363	38.3259
34.0784	31.3109	31.3109	31.3109	33.04
35.6152	37.8627	29.9639	28.5289	33.4024
6.57659	10.1163	12.6115	12.6115	13.5406
7.46273	17.2454	17.2454	18.1174	18.3468
8.20215	27.1501	28.6164	35.2423	33.2406
9.7659	10.4227	10.4226	10.769	19.096
12.0411	9.00274	13.3743	13.3743	13.6025
12.0136	13.6369	13.6363	13.6363	15.3835
12.5483	7.70664	7.32351	7.67057	23.4319
13.6764	19.7551	20.2052	19.0713	13.6224
14.381	27.2028	27.1176	26.8453	26.2504
16.5856	11.8022	9.32144	12.6955	12.6968
15.8642	17.2379	17.2379	17.2379	17.2379
18.3029	18.7829	20.0279	23.1713	25.7915
18.0221	18.4692	19.1281	16.9944	16.5063
20.4195	24.1104	25.5012	25.5604	25.4121
20.3693	18.8788	18.2458	26.4868	23.2211
21.5857	21.0939	23.1586	22.4122	22.4122
22.4621	20.8881	22.6935	17.2587	25.1949
23.1704	26.7647	26.7654	26.7644	26.7644
24.2159	29.1255	28.3005	28.3005	29.1648
26.4564	28.7613	25.3306	24.9975	26.6699
27.9009	20.3353	18.7432	22.445	17.3676
28.0692	25.9553	24.1093	17.0537	17.6485
28.698	27.4669	27.4669	27.4669	22.8219
29.391	36.5776	36.5776	36.5776	41.8323
30.1378	21.0246	21.6815	21.8943	21.5033
32.0918	24.4324	23.205	22.0639	22.0639
32.339	27.2112	29.2119	27.7628	27.7628
34.4624	31.9829	26.3799	20.7492	17.5262
33.5666	31.0632	31.239	31.239	31.4039
35.6054	32.2998	33.7886	33.7886	32.0245
5.85761	8.27039	14.2187	8.48334	13.8256
7.29269	9.79825	9.79825	8.05755	8.05755
8.7338	9.76208	9.18383	14.3068	14.415
9.80292	8.82078	8.82078	12.2624	13.8542
10.8397	8.77185	8.77185	8.77185	8.77185
11.5336	14.9932	17.1495	11.2812	18.5508
12.7983	13.9868	13.9868	13.9868	13.9868
13.5323	19.0384	18.6795	18.6795	23.6688
14.9532	13.8602	13.8602	17.1335	17.1335
15.309	14.4416	14.4416	14.4416	14.807
16.5984	15.1235	15.1235	14.8829	15.0002
18.2459	11.8796	11.8804	11.8795	10.7746
17.6522	19.0146	19.0898	19.5497	24.7981
18.7036	13.7947	24.92	24.7138	27.075
20.0723	18.59	18.59	19.192	19.2669
21.6531	19.1808	19.0765	22.3682	23.4951
22.7671	24.7525	30.2358	30.2225	31.9619
23.6403	19.6501	19.547	20.1988	20.7603
24.7565	11.1441	11.1441	13.9288	12.0562
25.2452	22.1461	21.5695	23.8833	8.92607
26.9314	25.3125	15.7427	28.3703	29.5429
28.2914	14.882	16.9602	17.0389	17.6485
28.6555	19.558	19.7665	37.2325	38.7549
28.8137	26.8935	27.3348	26.8233	26.8233
29.748	24.186	24.186	27.095	29.0156
31.235	26.3	25.8478	22.2464	21.9362
32.162	28.0109	28.0109	25.4067	25.6713
33.6653	29.1629	25.2672	33.4596	38.1932
34.3863	26.9338	27.2884	27.2343	20.4767
34.841	30.426	28.8509	28.8509	34.7014
6.03865	5.11857	5.11857	5.11857	6.00234
6.99045	7.7897	7.7897	7.7897	7.7897
9.40083	20.5759	22.215	20.1747	22.1676
9.57058	14.3457	15.1316	12.1964	11.1143
10.71	10.1968	10.1968	13.7453	14.024
11.1597	7.10619	7.10619	7.10619	12.5202
13.0921	10.5121	10.5121	10.5121	19.9888
14.0156	13.6773	13.6773	13.6773	14.7174
15.1053	13.6648	13.6648	13.7879	13.7879
15.9306	14.6259	15.2788	15.2788	16.2539
16.7873	14.2373	14.2373	14.2373	15.5351
1.19683	1.13276	1.13276	3.64196	5.50762
2.59135	2.29574	2.29574	2.29574	2.29574
2.94319	7.13717	3.34011	4.69714	4.08098
4.19941	5.1048	5.1048	5.55633	5.55633
1.274	1.37228	1.37228	6.39124	6.39124
1.26157	2.97177	1.19683	4.22928	4.22928
1.99444	2.00047	1.50026	5.01063	5.01063
2.50694	2.44344	2.44344	2.44344	2.44344
4.01876	3.91194	3.91194	5.6255	6.00519
1.37715	1.37715	3.92914	3.92914	3.92914
1.19683	1.22877	2.12829	1.22877	2.46428
1.85946	2.034	2.034	1.45308	2.034
2.59639	3.12793	3.88125	3.12793	3.12793
4.31909	3.42328	3.42328	3.42328	4.42181
1.19683	3.68641	1.7612	3.21708	1.19683

## Sheet: Fig_4_Main_Spike
	Precision	Spike_All	Spike_Seizure_Free	Spike_Not_Seizure_Free		Recall	Spike_All	Spike_Seizure_Free	Spike_Not_Seizure_Free		LE	Spike_All	Spike_Seizure_Free	Spike_Not_Seizure_Free
		0.986143	0.986143	0			0.682143	0.682143	0			1.24694	1.24694	54.4591
		0.898876	0.898876	0.33252			0.71875	0.71875	0.400909			4.84061	4.84061	30.8304
		0	1	0.865472			0	0.900662	0.90621			15.8997	15.8997	4.83011
		1	0.00179533	0.587261			0.900662	0.0125	0.710963			4.53966	4.53966	17.4946
		0.00179533	0.678797	0.756169			0.0125	0.740113	0.758348			1.33993	1.33993	20.6123
		0.33252	0.979245	0.603356			0.400909	0.87037	0.620104			19.38	19.38	15.9295
		0.678797	0.698182	0.304448			0.740113	0.694611	0.392451			34.3623	34.3623	20.4769
		0.979245	0.997333	0			0.87037	0.915751	0			15.8493	15.8493
		0.698182	0.997264	0.247288			0.694611	0.793313	0.662884			28.0017	28.0017
		0.997333	0.336748				0.915751	0.62963				54.4591
		0.997264	0.826087				0.793313	0.477752				30.8304
		0.336748	0.00244499				0.62963	0.00105708				4.83011
		0.826087	0.0181374				0.477752	0.133113				17.4946
		0.00244499	0.0381865				0.00105708	0.213182				20.6123
		0.0181374	1				0.133113	0.437931				15.9295
		0.865472	0.774431				0.90621	0.91601				20.4769
		0.0381865	0.878698				0.213182	0.738236
		0.587261	1				0.710963	0.412811
		0.756169	0.708438				0.758348	0.99661
		0.603356	0.307635				0.620104	1
		0.304448					0.392451
		0					0
		1					0.437931
		0.774431					0.91601
		0.878698					0.738236
		1					0.412811
		0.247288					0.662884
		0.708438					0.99661
		0.307635					1

## Sheet: Fig_5_Main_Seizure
	Precision	Seizure_All	Seizure_Seizure_Free	Seizure_Not_Seizure_Free		Recall	Seizure_All	Seizure_Seizure_Free	Seizure_Not_Seizure_Free		LE	Seizure_All	Seizure_Seizure_Free	Seizure_Not_Seizure_Free
		0.972166	0.972166	0.27609			0.859524	0.859524	0.52741			0.676296	0.676296	2.13878
		0.644044	0.644044	0.675384			0.9375	0.9375	0.812084			2.45094	2.45094	14.6857
		0.27609	0.630339	0.84965			0.52741	0.918322	0.945205			6.57272	6.57272	4.07755
		0.630339	0.650756	0.645005			0.918322	0.9375	0.8			1.4507	1.4507	14.4315
		0.650756	0.957644	0.713608			0.9375	0.693032	1			0.975914	0.975914	0
		0.675384	0.4169	0.622673			0.812084	0.850823	0.606926			5.62801	5.62801	0
		0.957644	0.54267	0.710759			0.693032	0.942116	0.690661			14.9975	14.9975	7.64559
		0.4169	1	0.853825			0.850823	0.502092	0.707182			4.03282	4.03282
		0.54267	0.821288	0.573051			0.942116	0.864876	0.529046			16.0239	16.0239
		1	0.76692				0.502092	0.774063				2.13878
		0.821288	0.753699				0.864876	0.4637				14.6857
		0.76692	0.998886				0.774063	0.745772				4.07755
		0.753699	0.141649				0.4637	0.833333				14.4315
		0.998886	1				0.745772	0.168966				0
		0.84965	0.630236				0.945205	0.736658				0
		0.141649	0.893308				0.833333	0.803216				7.64559
		0.645005	0.625087				0.8	0.606762
		0.713608	0.79132				1	0.917514
		0.622673	0.50478				0.606926	0.842222
		0.710759					0.690661
		0.853825					0.707182
		1					0.168966
		0.630236					0.736658
		0.893308					0.803216
		0.625087					0.606762
		0.573051					0.529046
		0.79132					0.917514
		0.50478					0.842222

## Sheet: Fig_6_Main_Sz_Spk_LE_Geo
	LE	Spike_All	Spike_Seizure_Free	Spike_Non_Seizure_Free		LE	Seizure_All	Seizure_Seizure_Free	Seizure_Non_Seizure_Free
		1.24694	1.24694	54.4591			0.676296	0.676296	2.13878
		4.84061	4.84061	30.8304			2.45094	2.45094	14.6857
		15.8997	15.8997	4.83011			6.57272	6.57272	4.07755
		4.53966	4.53966	17.4946			1.4507	1.4507	14.4315
		1.33993	1.33993	20.6123			0.975914	0.975914	0
		19.38	19.38	15.9295			5.62801	5.62801	0
		34.3623	34.3623	20.4769			14.9975	14.9975	7.64559
		15.8493	15.8493				4.03282	4.03282
		28.0017	28.0017				16.0239	16.0239
		54.4591					2.13878
		30.8304					14.6857
		4.83011					4.07755
		17.4946					14.4315
		20.6123					0
		15.9295					0
		20.4769					7.64559
	Geo Mean	Spike_All	Spike_Seizure_Free	Spike_Non_Seizure_Free		Geo Mean	Seizure_All	Seizure_Seizure_Free	Seizure_Non_Seizure_Free
		0.820177	0.820177	0			0.913957	0.913957	0.381593
		0.803783	0.803783	0.365117			0.777008	0.777008	0.716398
		0	0.949032	0.884505			0.381593	0.757084	0.896155
		0.949032	0.00473726	0.646158			0.757084	0.744531	0.71799
		0.00473726	0.708793	0.694374			0.744531	0.813031	0.838412
		0.365117	0.923204	0.611491			0.716398	0.595136	0.614628
		0.708793	0.696394	0.34566			0.813031	0.714118	0.700196
		0.923204	0.955672	0			0.595136	0.708585	0.777052
		0.696394	0.889462	0.395498			0.714118	0.841355	0.536187
		0.955672	0.460226				0.708585	0.76979
		0.889462	0.628223				0.841355	0.585604
		0.460226	0.00160765				0.76979	0.862748
		0.628223	0.0491357				0.585604	0.342155
		0.00160765	0.0902257				0.862748	0.411054
		0.0491357	0.661764				0.896155	0.675721
		0.884505	0.842251				0.342155	0.846673
		0.0902257	0.805411				0.71799	0.611801
		0.646158	0.642504				0.838412	0.850449
		0.694374	0.84026				0.614628	0.636338
		0.611491	0.554649				0.700196
		0.34566					0.777052
		0					0.411054
		0.661764					0.675721
		0.842251					0.846673
		0.805411					0.611801
		0.642504					0.536187
		0.395498					0.850449
		0.84026					0.636338
		0.554649

## Sheet: Fig_S6_Connectivity_Imaging
	Precision	Con_All	Con_Seizure_Free	Con_Not_Seizure_Free		Recall	Con_All	Con_Seizure_Free	Con_Not_Seizure_Free		LE	Con_All	Con_Seizure_Free	Con_Not_Seizure_Free
		1	1	0.47			0.84	0.84	0.67			2.25	2.25	1.08
		0.44	0.44	0.77			0.91	0.91	0.71			0.9	0.9	15.26
		0.79	0.79	0.87			0.96	0.96	1			1.68	1.68	7.16
		0.73	0.73	0.65			0.99	0.99	0.77			1.47	1.47	13.73
		0.91	0.91	0.35			0.73	0.73	0.95			8.81	8.81	0
		0.74	0.74	0.65			0.93	0.93	0.57			2.35	2.35	0
		0.7	0.7	0.7			0.94	0.94	0.69			7.1	7.1	11.24
		1	1	0.89			0.65	0.65	0.68			5.52	5.52
		0.74	0.74	0.76			0.83	0.83	0.71			5.27	5.27
		0.59	0.59				0.78	0.78				1.08
		0.65	0.65				0.77	0.77				15.26
		0.95	0.95				1	1				7.16
		0.63	0.63				0.7	0.7				13.73
		0.98	0.98				0.79	0.79				0
		0.82	0.82				0.66	0.66				0
		0.89	0.89				0.95	0.95				11.24
		0.75	0.75				0.73	0.73
		0.68	0.68				0.44	0.44
		0.23	0.23				0.86	0.86
		0.47					0.67
		0.77					0.71
		0.87					1
		0.65					0.77
		0.35					0.95
		0.65					0.57
		0.7					0.69
		0.89					0.68
		0.76					0.71

## Sheet: Fig_S7_Sz_vs_Connectivity
	LE	Seizure_All	Connectivity Imaging All		Precision	Seizure_All	Connectivity Imaging All		Recall	Seizure_All	Connectivity Imaging All		Geometric Mean	Seizure_All	Connectivity Imaging All		Harmonic Mean	Seizure_All	Connectivity Imaging All
		0.676296	2.25			0.972166	1			0.859524	0.84			0.913957	0.916515			0.912074	0.913043
		2.45094	0.9			0.644044	0.44			0.9375	0.91			0.777008	0.632772			0.763486	0.593185
		6.57272	1.68			0.27609	0.79			0.52741	0.96			0.381593	0.870862			0.362446	0.866743
		1.4507	1.47			0.630339	0.73			0.918322	0.99			0.757084	0.850118			0.740587	0.840349
		0.975914	8.81			0.650756	0.91			0.9375	0.73			0.744531	0.815046			0.704408	0.810122
		5.62801	2.35			0.675384	0.74			0.812084	0.93			0.716398	0.829578			0.690978	0.824192
		14.9975	7.1			0.957644	0.7			0.693032	0.94			0.813031	0.811172			0.800991	0.802439
		4.03282	5.52			0.4169	1			0.850823	0.65			0.595136	0.806226			0.558874	0.787879
		16.0239	5.27			0.54267	0.74			0.942116	0.83			0.714118	0.783709			0.687051	0.78242
		2.13878	1.08			1	0.59			0.502092	0.78			0.708585	0.67838			0.668524	0.671825
		14.6857	15.26			0.821288	0.65			0.864876	0.77			0.841355	0.70746			0.839634	0.70493
		4.07755	7.16			0.76692	0.95			0.774063	1			0.76979	0.974679			0.769089	0.974359
		14.4315	13.73			0.753699	0.63			0.4637	0.7			0.585604	0.664078			0.563844	0.663158
		0	0			0.998886	0.98			0.745772	0.79			0.862748	0.879886			0.853286	0.874802
		0	0			0.84965	0.82			0.945205	0.66			0.896155	0.735663			0.894884	0.731351
		7.64559	11.24			0.141649	0.89			0.833333	0.95			0.342155	0.919511			0.241132	0.919022
						0.645005	0.75			0.8	0.73			0.71799	0.739932			0.713513	0.739865
						0.713608	0.68			1	0.44			0.838412	0.546992			0.821039	0.534286
						0.622673	0.23			0.606926	0.86			0.614628	0.444747			0.614456	0.362936
						0.710759	0.47			0.690661	0.67			0.700196	0.56116			0.699682	0.552456
						0.853825	0.77			0.707182	0.71			0.777052	0.739392			0.773616	0.738784
						1	0.87			0.168966	1			0.411054	0.932738			0.289086	0.930481
						0.630236	0.65			0.736658	0.77			0.675721	0.70746			0.668125	0.70493
						0.893308	0.35			0.803216	0.95			0.846673	0.576628			0.845088	0.511538
						0.625087	0.65			0.606762	0.57			0.611801	0.608687			0.607706	0.607377
						0.573051	0.7			0.529046	0.69			0.536187	0.694982			0.521852	0.694964
						0.79132	0.89			0.917514	0.68			0.850449	0.777946			0.846511	0.770955
						0.50478	0.76			0.842222	0.71			0.636338	0.734575			0.604024	0.73415

## Sheet: Fig_S8_Harmonic_Spk_Sz
		Harmonic Mean	Spike_All	Spike_Seizure_Free	Spike_Non_Seizure_Free		Harmonic Mean	Seizure_All	Seizure_Seizure_Free	Seizure_Non_Seizure_Free
			0.806445	0.806445	0			0.912074	0.912074	0.362446
			0.798784	0.798784	0.363526			0.763486	0.763486	0.690978
			0	0.947735	0.883327			0.362446	0.740587	0.894884
			0.947735	0.00313972	0.643218			0.740587	0.704408	0.713513
			0.00313972	0.70813	0.64991			0.704408	0.800991	0.821039
			0.363526	0.921603	0.611251			0.690978	0.558874	0.614456
			0.70813	0.696392	0.342893			0.800991	0.687051	0.699682
			0.921603	0.954803	0			0.558874	0.668524	0.773616
			0.696392	0.883673	0.346783			0.687051	0.839634	0.521852
			0.954803	0.438393				0.668524	0.769089
			0.883673	0.605389				0.839634	0.563844
			0.438393	0.00147601				0.769089	0.853286
			0.605389	0.0319248				0.563844	0.241132
			0.00147601	0.0647709				0.853286	0.289086
			0.0319248	0.609113				0.894884	0.668125
			0.883327	0.839292				0.241132	0.845088
			0.0647709	0.802366				0.713513	0.607706
			0.643218	0.584383				0.821039	0.846511
			0.64991	0.828172				0.614456	0.604024
			0.611251	0.470522				0.699682
			0.342893					0.773616
			0					0.289086
			0.609113					0.668125
			0.839292					0.845088
			0.802366					0.607706
			0.584383					0.521852
			0.346783					0.846511
			0.828172					0.604024
			0.470522

## Sheet: Fig_S9_Geometric_Consistent_Spk
	Geometric Mean	Spike_All	Consistent_Spike_Seizure_Free	Consistent_Spike_Non_Seizure_Free		Geometric Mean	Seizure_All	Seizure_Seizure_Free	Seizure_Non_Seizure_Free
		0.820177	0.820177	0			0.913957	0.913957	0.381593
		0.803783	0.803783	0.890528			0.777008	0.777008	0.716398
		0	0.949032	0.9327			0.381593	0.757084	0.896155
		0.949032	0.00473726	0.838132			0.757084	0.744531	0.71799
		0.00473726	0.708793	0.834523			0.744531	0.813031	0.838412
		0.890528	0.923204	0.639528			0.716398	0.595136	0.614628
		0.708793	0.696394	0.843074			0.813031	0.714118	0.700196
		0.923204	0.955672	0			0.595136	0.708585	0.777052
		0.696394	0.889462	0.774511			0.714118	0.841355	0.536187
		0.955672	0.499742				0.708585	0.76979
		0.889462	0.628223				0.841355	0.585604
		0.499742	0.00160765				0.76979	0.862748
		0.628223	0.0591997				0.585604	0.342155
		0.00160765	0.134665				0.862748	0.411054
		0.0591997	0.661764				0.896155	0.675721
		0.9327	0.842251				0.342155	0.846673
		0.134665	0.805411				0.71799	0.611801
		0.838132	0.642504				0.838412	0.850449
		0.834523	0.84026				0.614628	0.636338
		0.639528	0.554649				0.700196
		0.843074					0.777052
		0					0.411054
		0.661764					0.675721
		0.842251					0.846673
		0.805411					0.611801
		0.642504					0.536187
		0.774511					0.850449
		0.84026					0.636338
		0.554649

## Sheet: Fig_S10_Sub_Avg
	Case_1	Geometric Mean of the 1000 Draw		Case_2	Geometric Mean of the 1000 Draw		Case_3	Geometric Mean of the 1000 Draw
		0.867426			0.715041			0.936299
		0.916244			0.74076			0.90828
		0.91216			0.710557			0.462718
		0.915747			0.679143			0.762695
		0.868805			0.695297			0
		0.855434			0.716088			0.867535
		0.876117			0.681021			0.762695
		0.870557			0.739609			0.851918
		0.870575			0.680264			0.840502
		0.905805			0.687275			0.491099
		0.909544			0.692068			0.849635
		0.851102			0.688635			0.911158
		0.910538			0.669052			0.911573
		0.901186			0			0.960972
		0.898964			0.635153			0.853239
		0.917958			0.731979			0.911229
		0.82779			0.741682			0.932761
		0.899515			0.685319			0.853314
		0.864206			0.685559			0.865637
		0.922488			0.694414			0.820061
		0.927046			0			0.91815
		0.89318			0.748269			0.89499
		0.92581			0.572656			0.853917
		0.895578			0.686786			0.772817
		0.906327			0.708393			0.910115
		0.886777			0			0.836375
		0.872113			0			0.913997
		0.898123			0.689483			0.836375
		0.887382			0			0.91007
		0.86971			0.745709			0.855186
		0.87683			0.708225			0.854773
		0.882896			0.678576			0.849039
		0.926372			0.684244			0.85594
		0.876874			0.725545			0.85594
		0.873566			0.671094			0.798793
		0.909634			0.748216			0.867976
		0.909189			0.701507			0.89499
		0.830691			0.67817			0.85594
		0.900986			0			0.835105
		0.832536			0.769922			0.911573
		0.882493			0.648826			0.873397
		0.88521			0.735038			0.865603
		0.933264			0			0.932761
		0.870227			0.489798			0.840032
		0.907805			0.697136			0.957291
		0.911921			0			0.931727
		0.881983			0.68619			0.867976
		0.869472			0.609656			0.919438
		0.93592			0.711194			0.610407
		0.884767			0.718107			0.853314
		0.936828			0.652391			0.91272
		0.884396			0.716778			0.867976
		0.850522			0.675588			0.860627
		0.902683			0.693714			0.593578
		0.871167			0.581897			0.871816
		0.881324			0.603313			0.805205
		0.900499			0.690546			0.798793
		0.89584			0.74595			0.910375
		0.871535			0			0.85364
		0.931405			0.713364			0.863935
		0.866102			0.693215			0.867976
		0.896105			0.682317			0.85594
		0.901487			0.754117			0.910826
		0.871093			0.726472			0.826865
		0.910158			0.517939			0.853533
		0.856957			0.70057			0.89499
		0.880341			0.632589			0.772706
		0.871766			0.678392			0.932761
		0.882325			0.726256			0.915892
		0.908493			0.719906			0.936746
		0.878869			0.715208			0.910898
		0.926848			0.76956			0.854665
		0.91264			0.689661			0.89473
		0.900837			0			0.863935
		0.941973			0.739208			0.952877
		0.870674			0.705734			0.825583
		0.923299			0.740838			0.932761
		0.877372			0.679833			0.860663
		0.901671			0.680752			0.853314
		0.870303			0.666666			0.842873
		0.925897			0			0.873397
		0.868292			0.541922			0.920098
		0.854523			0.688891			0
		0.850506			0.621751			0.806481
		0.896625			0.67715			0.911573
		0.908647			0.577338			0.872917
		0.924387			0.682901			0.911573
		0.865354			0.701038			0.868524
		0.868211			0.685406			0.915404
		0.923464			0.744877			0.571173
		0.926838			0.686084			0.825467
		0.925001			0.752184			0.868524
		0.917819			0.7134			0.936746
		0.93423			0.521143			0.836375
		0.86609			0.74345			0.854519
		0.924521			0.74673			0.800079
		0.910702			0.736493			0.911158
		0.902105			0.556744			0.853533
		0.896284			0.691572			0.910992
		0.919129			0.755192			0.833169
		0.89049			0.681032			0.853314
		0.902787			0.644045			0.853917
		0.88106			0.67817			0.854592
		0.927025			0.73809			0.849574
		0.865014			0.681404			0.89652
		0.856644			0.688288			0.897329
		0.876224			0.693902			0.916004
		0.837096			0.531309			0.847375
		0.922215			0.676192			0.772706
		0.927261			0.699324			0.587303
		0.914507			0.490256			0.835066
		0.936592			0.68619			0.758225
		0.903135			0.645667			0.872917
		0.951972			0.706888			0.836375
		0.891351			0.682852			0.633786
		0.88417			0.625007			0.873397
		0.863142			0.794223			0.932761
		0.925934			0.738631			0.920115
		0.86332			0.532394			0.853497
		0.881881			0.693436			0.917483
		0.864769			0.696932			0.805119
		0.855427			0			0.911573
		0.925561			0.729702			0.772706
		0.870185			0.699148			0.938778
		0.876027			0.691484			0.904347
		0.8742			0.51577			0.854592
		0.895031			0.504189			0.852032
		0.902067			0.699783			0.829835
		0.903551			0.658947			0.646423
		0.912252			0.644309			0.959506
		0.925165			0.681721			0.895208
		0.905657			0.691572			0.867976
		0.899859			0.69045			0.578009
		0.87014			0.665551			0.849762
		0.92475			0			0.959626
		0.913564			0.695498			0.836375
		0.87008			0.671944			0.931674
		0.85716			0.723913			0.482251
		0.910904			0.745137			0.85594
		0.910522			0.692583			0.920641
		0.925076			0.701293			0.919327
		0.911479			0.719906			0.873397
		0.918949			0.748301			0.840849
		0.900745			0.532618			0.911229
		0.858098			0.690804			0.86438
		0.784836			0.682867			0.911523
		0.87765			0			0.836375
		0.84568			0.721839			0.89499
		0.906327			0.445278			0.853461
		0.886777			0.740047			0.801321
		0.884022			0.73781			0.853917
		0.85641			0.733287			0.911573
		0.85054			0.725298			0.867701
		0.912979			0.66737			0.938778
		0.869368			0			0.825583
		0.885238			0.615318			0.798494
		0.869848			0.61215			0.798793
		0.91243			0			0.836375
		0.930896			0.531862			0.867976
		0.851761			0.697721			0.584323
		0.91222			0.691933			0.856011
		0.92344			0.721282			0.853314
		0.903825			0			0.91557
		0.884909			0.754983			0.798793
		0.871835			0.68248			0.848843
		0.875319			0.696993			0.931779
		0.912593			0.664245			0.849096
		0.911605			0.669052			0.586748
		0.922215			0.682901			0.915404
		0.926683			0.678021			0.855186
		0.918637			0.576679			0.909227
		0.907148			0.664864			0.853461
		0.861043			0.686786			0.853461
		0.901945			0.669167			0.947318
		0.920576			0			0.849635
		0.882896			0.5076			0.853314
		0.918125			0.7568			0.905574
		0.878912			0.696044			0.836375
		0.899183			0.682177			0.854519
		0.851862			0.729494			0.866156
		0.900174			0.687699			0.856011
		0.868733			0.671622			0.849096
		0.880704			0.679613			0.873397
		0.878971			0.711712			0.853314
		0.878323			0.682317			0.850973
		0.929264			0.675605			0.822793
		0.871349			0.688288			0.853314
		0.870409			0.618969			0.850898
		0.869157			0			0.836375
		0.92581			0.753041			0.853239
		0.885273			0.530273			0.856081
		0.909195			0.577466			0.936299
		0.902368			0.670187			0.855975
		0.936319			0.672089			0.868524
		0.870311			0.687858			0.911229
		0.910399			0.685884			0.798793
		0.835854			0.739609			0.960481
		0.874755			0.515018			0.910652
		0.908237			0			0.825467
		0.863378			0.714			0.798793
		0.870185			0.694361			0.867976
		0.903996			0.619689			0.868524
		0.869198			0.689791			0.873021
		0.870036			0.67493			0.868524
		0.850773			0.631966			0.641934
		0.879037			0.748216			0.815404
		0.880825			0.709782			0.858445
		0.88507			0.704887			0.849762
		0.898759			0.748827			0.868524
		0.913778			0.581236			0.826865
		0.92475			0.712658			0.911573
		0.916806			0.688891			0.85594
		0.924895			0.714			0.69995
		0.914971			0.732535			0.829386
		0.861217			0.720142			0.85834
		0.930682			0.675816			0.867976
		0.881677			0.648563			0.855975
		0.873874			0.708603			0.836375
		0.868092			0.686538			0.910992
		0.912818			0.699045			0.85594
		0.869231			0.73781			0.933847
		0.875983			0.727639			0.913471
		0.937667			0.659527			0.853917
		0.878687			0.516061			0.954732
		0.926027			0.684497			0.626335
		0.923232			0.609656			0.853314
		0.856518			0.733635			0.910115
		0.877971			0.677854			0.873149
		0.893917			0.668012			0.845853
		0.849318			0			0.911194
		0.926458			0.687608			0.854592
		0.903209			0.756386			0.853533
		0.872207			0.640734			0.860627
		0.913268			0.647469			0.873397
		0.876324			0.620167			0.853239
		0.922953			0.670354			0.854701
		0.904604			0.709782			0.855975
		0.845379			0.686135			0.85594
		0.871663			0.692574			0.960779
		0.920997			0.686135			0.436837
		0.850157			0			0.8498
		0.920732			0.740838			0.186705
		0.875537			0.665944			0.934932
		0.896617			0.684497			0.86143
		0.883802			0.675458			0.836375
		0.912243			0.681925			0.910826
		0.895641			0.65217			0.81275
		0.867961			0.686287			0.932761
		0.92698			0.696993			0.805076
		0.902217			0.756041			0.819333
		0.874984			0.520164			0.911573
		0.866361			0.685012			0.872729
		0.894475			0.742479			0.939839
		0.92245			0.678576			0.9128
		0.871652			0.683319			0.853239
		0.923762			0.665259			0.859711
		0.937917			0.690167			0.916004
		0.926534			0.70253			0.772649
		0.925333			0.687699			0.842837
		0.920997			0.6949			0.853239
		0.859521			0.532618			0.835105
		0.880262			0.706393			0.932761
		0.898588			0.694261			0.832192
		0.869968			0.680024			0.834907
		0.924521			0.696624			0.852932
		0.877685			0.620167			0.814615
		0.922755			0.680264			0.932761
		0.905476			0.687601			0.89499
		0.884788			0.680752			0.853314
		0.880702			0.647469			0.932662
		0.863094			0.669958			0.954732
		0.926489			0			0.910898
		0.927388			0.664289			0.865637
		0.871535			0.689682			0.862431
		0.82954			0.743681			0.959311
		0.870925			0.685097			0.835105
		0.873725			0.674104			0.867976
		0.882085			0.692717			0.899461
		0.885447			0.65358			0.873949
		0.837699			0.657343			0.867976
		0.868143			0.698395			0.89499
		0.941481			0.671622			0.853314
		0.855511			0.672465			0.864746
		0.918872			0.700277			0.462718
		0.927003			0.691572			0.903957
		0.924207			0.687608			0.872729
		0.926458			0.682437			0.856081
		0.926539			0.677144			0.868524
		0.908021			0			0.855975
		0.926023			0.637755			0.825467
		0.896607			0.699958			0.825621
		0.842713			0.499288			0.839658
		0.853993			0.664192			0.910936
		0.922191			0.679843			0.932761
		0.901968			0.697931			0.858233
		0.88795			0.680196			0.853917
		0.906135			0.685613			0.868524
		0.913563			0.648826			0.493506
		0.866025			0.712773			0.916086
		0.91834			0.689661			0.957371
		0.869217			0.709782			0.855975
		0.881691			0.72988			0.849039
		0.914906			0.664245			0.853125
		0.913208			0			0.867976
		0.846748			0.68997			0.853497
		0.901511			0.693721			0.845379
		0.899685			0.680264			0.853314
		0.917626			0.710557			0.865637
		0.930786			0.704015			0.840134
		0.848469			0.675802			0.830624
		0.9355			0.68455			0.854592
		0.901483			0.694361			0.610407
		0.902568			0.69717			0.854519
		0.924544			0.672763			0.858445
		0.893569			0.747585			0.855975
		0.926848			0.68026			0.853533
		0.925056			0			0.949526
		0.904604			0.749919			0.841244
		0.853827			0.613464			0.919938
		0.872991			0.685554			0.863812
		0.916332			0.712366			0.932761
		0.862337			0.685976			0.763242
		0.872312			0.69033			0.825467
		0.861765			0.741842			0.868524
		0.884704			0.689624			0.873397
		0.942037			0.645667			0.599855
		0.876397			0.693467			0.911387
		0.866853			0.693714			0.872729
		0.922659			0.738603			0.854519
		0.883425			0.749076			0.825545
		0.873262			0.6895			0.934004
		0.922919			0.739208			0.85594
		0.873461			0.740312			0.834825
		0.875085			0.68939			0.825467
		0.902411			0.736493			0.867976
		0.917891			0.644309			0.83787
		0.938657			0.689704			0.910652
		0.870343			0.68248			0.853917
		0.873843			0.684339			0.854737
		0.901968			0.621365			0.873949
		0.88731			0.708603			0.937406
		0.865238			0.693226			0.868524
		0.864614			0.689661			0.856011
		0.862304			0.692611			0.833169
		0.922919			0.572671			0.85371
		0.879848			0.748301			0.819294
		0.918208			0.668426			0.937406
		0.866045			0.744877			0.853314
		0.949299			0			0.934081
		0.926398			0.616151			0.853314
		0.838127			0.750578			0.853314
		0.869042			0.677375			0.478098
		0.857954			0.684035			0.853201
		0.864791			0.652456			0.856011
		0.904527			0.699783			0.873397
		0.872113			0.7362			0.820626
		0.86766			0.652391			0.867535
		0.936592			0.748269			0.957132
		0.877889			0.68987			0.81682
		0.92674			0.706931			0.919327
		0.875628			0.712658			0.910583
		0.842673			0.645667			0.932761
		0.874622			0.685698			0.873397
		0.865362			0.696993			0.573745
		0.923077			0			0.96488
		0.87842			0			0.911229
		0.937793			0.686287			0.85594
		0.889907			0.750367			0.586748
		0.848752			0.760343			0.932761
		0.870135			0.691634			0.956042
		0.892081			0.640709			0.873397
		0.88776			0.693902			0.867976
		0.923853			0.729384			0.819571
		0.875373			0.717918			0.932761
		0.930188			0.709612			0.805033
		0.835421			0.666756			0.856011
		0.917791			0.550697			0.807797
		0.934067			0.664864			0.868524
		0.842541			0.754117			0.920641
		0.904604			0.70699			0.911404
		0.869497			0.718622			0.448326
		0.866625			0.685976			0.853314
		0.903626			0.697542			0.829386
		0.896619			0.679722			0.85594
		0.904168			0.680226			0.959626
		0.843553			0.750418			0.853314
		0.926096			0			0.861858
		0.864603			0.675094			0.836375
		0.870421			0.686152			0.910936
		0.915801			0			0.85594
		0.934101			0.643568			0.838832
		0.871551			0.763476			0.853314
		0.879456			0.719324			0.937406
		0.861653			0.663118			0.646423
		0.934518			0.70253			0.861206
		0.867384			0.613326			0.876854
		0.917181			0.670187			0.911229
		0.938169			0.711194			0.947783
		0.875478			0.694261			0.905574
		0.895622			0.687275			0.96011
		0.870311			0.653962			0.853314
		0.866145			0.755192			0.916714
		0.821595			0.726742			0.858269
		0.850214			0.709612			0.911247
		0.943205			0.675384			0.960876
		0.877133			0.702845			0.853276
		0.926798			0.659932			0.84097
		0.899885			0.647648			0.920098
		0.910851			0.675588			0.867976
		0.867385			0			0.825467
		0.868143			0.686538			0.909931
		0.874668			0			0.805076
		0.880505			0.688613			0.836375
		0.906233			0.680752			0.871816
		0.909623			0.714746			0.954268
		0.818805			0.692999			0.911229
		0.882539			0.697931			0.868524
		0.908587			0.677526			0.864746
		0.876203			0.702845			0.853314
		0.92983			0.736493			0.910652
		0.886512			0.720793			0.865569
		0.864624			0.598515			0.853917
		0.861373			0.733287			0.836375
		0.869244			0.651373			0.918366
		0.92674			0			0.849762
		0.872081			0.693247			0.855975
		0.899834			0.68061			0.873397
		0.924818			0.542542			0.911573
		0.866528			0.51812			0.819333
		0.941669			0.640863			0.85594
		0.887229			0.711177			0.795008
		0.891639			0.7185			0.867976
		0.911902			0.657333			0.75151
		0.906368			0.729409			0.836337
		0.890077			0.674157			0.811689
		0.927176			0.677289			0.910562
		0.881081			0.740047			0.853314
		0.872238			0.693436			0.947783
		0.899099			0.657548			0.608768
		0.899114			0.711177			0.847186
		0.907977			0.70253			0.853276
		0.883478			0.707786			0.654996
		0.92924			0.685012			0.833673
		0.919253			0.688374			0.953452
		0.840251			0.69296			0.654996
		0.926683			0.691768			0.894966
		0.902894			0.683674			0.853239
		0.865372			0.693721			0.847186
		0.903107			0.686786			0.959546
		0.935796			0.758924			0.819333
		0.928582			0.70072			0.957291
		0.882418			0			0.836375
		0.908553			0.714472			0.830624
		0.923988			0.616546			0.873397
		0.851453			0.671094			0.909227
		0.8606			0.672807			0.855975
		0.931792			0.650656			0.910992
		0.887526			0.739145			0
		0.906737			0.683463			0.828108
		0.881056			0.659711			0.853314
		0.856417			0.65217			0.592882
		0.823578			0.689821			0.853314
		0.92581			0.680752			0.867976
		0.931183			0.690331			0.833859
		0.929633			0.637144			0.856081
		0.90367			0.682214			0.448326
		0.890534			0			0.873949
		0.871663			0.700277			0.819333
		0.855239			0.705578			0.853314
		0.938885			0.72775			0.835894
		0.874405			0.668747			0.835066
		0.856783			0.748827			0.94397
		0.875373			0.667931			0.836375
		0.933229			0.626816			0.855975
		0.85641			0.744877			0.868524
		0.889429			0.699854			0.825583
		0.905367			0.68857			0.945407
		0.901043			0.751933			0.856011
		0.900459			0.706393			0.853314
		0.885149			0.668358			0.904685
		0.842268			0.733011			0.861893
		0.91331			0.679184			0.866156
		0.81957			0.614871			0.853314
		0.893992			0.702319			0.910247
		0.874662			0.688305			0.897329
		0.915723			0			0.853314
		0.905993			0.692318			0.853314
		0.873789			0.697136			0.811525
		0.932307			0.653962			0.911229
		0.91499			0.692965			0.91154
		0.926534			0.678726			0.859677
		0.895443			0.68455			0.854519
		0.887868			0.665944			0.853239
		0.850036			0.681925			0.805119
		0.923295			0.685698			0.948696
		0.874116			0			0.870319
		0.905711			0.720805			0.920641
		0.842901			0.687858			0.90828
		0.924301			0			0.853314
		0.90511			0			0.830624
		0.912841			0.694361			0.868524
		0.927846			0.640062			0.853314
		0.925678			0.685976			0.932761
		0.842299			0			0.85594
		0.865811			0.680417			0.853314
		0.853934			0.68997			0.849096
		0.913758			0			0.903664
		0.922971			0.67324			0.93126
		0.854791			0.686192			0.911573
		0.908401			0.677375			0.911855
		0.872019			0.74595			0.831199
		0.923556			0.51577			0.873397
		0.903202			0.675458			0.798793
		0.922504			0			0.58803
		0.868884			0.689821			0.825845
		0.849612			0.6804			0.85594
		0.868605			0.729702			0.911596
		0.89915			0.645335			0.853314
		0.894209			0.750367			0.832272
		0.908307			0.757585			0.853917
		0.849302			0.692493			0.819054
		0.86801			0.696624			0.909931
		0.879081			0.68939			0.898337
		0.927219			0			0.855975
		0.906299			0.681914			0.876854
		0.876986			0.689828			0.910417
		0.902565			0.684603			0.819054
		0.904715			0.701293			0.91272
		0.926714			0.689444			0.798793
		0.862304			0.70057			0.910762
		0.865491			0.682055			0.870319
		0.919368			0.695203			0.853314
		0.897189			0.650341			0.794964
		0.918184			0.706377			0.854701
		0.884487			0.695498			0.873949
		0.92418			0.66737			0.932761
		0.919256			0.677184			0.868524
		0.863307			0.669052			0.800165
		0.868994			0.694094			0.850973
		0.879249			0.681816			0.932761
		0.8919			0.688374			0.89852
		0.92475			0.677854			0.853569
		0.880085			0.668651			0.835704
		0.871115			0			0.836375
		0.897666			0.646048			0.85594
		0.898963			0.686211			0.942821
		0.864791			0.600648			0.819333
		0.877729			0			0.847186
		0.859817			0.704454			0.859677
		0.902448			0.637203			0.758358
		0.926628			0.681816			0.856011
		0.869396			0.6804			0.870998
		0.915172			0			0.868524
		0.87579			0.656831			0.853461
		0.910238			0.740838			0.853314
		0.913382			0.577466			0.801321
		0.873879			0.662141			0.856081
		0.898894			0.664245			0.758358
		0.914833			0.682859			0.93733
		0.871004			0.679425			0.856046
		0.894756			0.643476			0.794964
		0.856099			0.716562			0.819054
		0.91728			0.693506			0.873149
		0.887768			0.69638			0.880092
		0.936194			0.677656			0.820626
		0.871853			0			0
		0.919596			0.658057			0.93272
		0.924387			0.699336			0.932761
		0.862547			0.709111			0
		0.910702			0.684631			0.894966
		0.902822			0.704015			0.960914
		0.927473			0.680417			0.855975
		0.9035			0			0.867976
		0.926005			0.673486			0.853314
		0.883896			0.698775			0.805033
		0.900747			0.690342			0.853675
		0.874904			0.609656			0.899461
		0.89652			0.711382			0.861928
		0.915513			0.735422			0.85594
		0.900151			0.649456			0.842428
		0.936288			0.6977			0.914064
		0.863076			0.517939			0.798494
		0.870745			0.692611			0.89499
		0.915077			0.581236			0.916703
		0.902217			0.637335			0.853314
		0.923232			0			0.828423
		0.905838			0.738631			0.87149
		0.879851			0.686696			0.865603
		0.866863			0.680235			0.833169
		0.859264			0.668828			0.948696
		0.832904			0.677881			0.868524
		0.921592			0.705578			0.856011
		0.895761			0.720805			0.853314
		0.917707			0.672669			0.904347
		0.879054			0.678027			0.825467
		0.901917			0.684855			0.950101
		0.875363			0.736821			0.624374
		0.876967			0.669033			0.825467
		0.869653			0.750687			0.865569
		0.874593			0			0.858269
		0.927523			0.627926			0.836375
		0.863694			0.72225			0.853239
		0.858352			0.704015			0.96076
		0.869225			0.700215			0.915801
		0.914866			0.704167			0.911855
		0.885807			0.6804			0.853314
		0.919216			0.697332			0.819333
		0.909754			0.714472			0.868524
		0.930918			0.668426			0.911229
		0.879333			0.68901			0.96488
		0.87131			0.686696			0.819333
		0.93861			0.619698			0.819333
		0.911048			0.659527			0.911066
		0.910114			0.663118			0.819333
		0.925056			0.62735			0.911229
		0.915801			0.681816			0.867976
		0.89641			0.748657			0.870093
		0.821595			0.69493			0.91183
		0.929006			0.687205			0.928273
		0.916458			0			0.798749
		0.871898			0.500811			0.853917
		0.880094			0.737827			0.855186
		0.921867			0.682127			0.91527
		0.900995			0.652227			0.836375
		0.867757			0.688246			0.853276
		0.926198			0.695984			0.8498
		0.853229			0.514877			0.853314
		0.845279			0.720142			0.853314
		0.917249			0.681021			0.861858
		0.854652			0.684629			0.823165
		0.85045			0.648563			0.85594
		0.885112			0.686463			0.853276
		0.836304			0.678422			0.90998
		0.936319			0.726742			0.915801
		0.822932			0.691768			0.85594
		0.861892			0.585436			0.856081
		0.884776			0.693714			0.758225
		0.894246			0.675802			0.856011
		0.844876			0.690673			0.934984
		0.916634			0.697369			0.853533
		0.880744			0.684408			0.873021
		0.872108			0.677289			0.932761
		0.86835			0.676445			0.91527
		0.875229			0.687601			0.839824
		0.854531			0.689064			0.911265
		0.869919			0.699324			0.911573
		0.900459			0.631022			0.911573
		0.941973			0			0.911066
		0.89467			0.69109			0.924305
		0.866558			0.689378			0.836297
		0.867583			0.686356			0.825467
		0.914397			0.697136			0.856011
		0.904873			0.744877			0.864746
		0.853287			0.696216			0.853351
		0.86054			0.685519			0.871096
		0.870115			0.565386			0.855975
		0.934739			0.681914			0.895279
		0.919813			0.68857			0.853314
		0.875529			0.688181			0.81682
		0.941669			0.67236			0.915892
		0.877984			0.689064			0.873397
		0.85747			0.74354			0.825545
		0.863451			0.7362			0
		0.927385			0.681694			0.934816
		0.85659			0.530957			0.836375
		0.885814			0.667709			0.860592
		0.937037			0.676127			0.957291
		0.895938			0.748294			0.932761
		0.865073			0.717802			0.940582
		0.870583			0.613326			0.609222
		0.914966			0.689639			0.853239
		0.912073			0.69109			0.772706
		0.870821			0.716959			0.85594
		0.919084			0.748657			0.794964
		0.871866			0.689704			0.825621
		0.921917			0.745064			0.919438
		0.847088			0.650341			0.911335
		0.89023			0.686777			0.919438
		0.885155			0			0.940582
		0.918274			0.692999			0.867976
		0.877996			0.70687			0.853569
		0.930077			0.643678			0.933847
		0.923408			0.764807			0.911229
		0.868994			0.533746			0.828423
		0.877151			0.645335			0.819333
		0.884271			0.664864			0.866309
		0.930687			0.70559			0.853239
		0.879858			0.629205			0.867976
		0.911974			0.733287			0.8156
		0.916333			0.69296			0.853917
		0.885515			0.670206			0.913002
		0.91862			0			0.911158
		0.877222			0.739208			0.932761
		0.91401			0			0.915713
		0.864712			0.693215			0.932761
		0.914363			0.689686			0.870319
		0.915221			0.704402			0.85594
		0.925299			0.683463			0.846008
		0.936048			0.696971			0.932112
		0.855402			0.709782			0.870375
		0.874653			0.703021			0.855975
		0.923898			0.753041			0.829386
		0.881185			0.682918			0.867976
		0.849274			0.691064			0.873397
		0.868867			0.682586			0.585127
		0.879088			0.685602			0.849683
		0.867862			0.682141			0.828183
		0.930101			0.690684			0.850898
		0.944542			0.710616			0.904106
		0.879101			0.645682			0.853917
		0.917048			0.506724			0.937406
		0.911622			0.726742			0.867908
		0.902459			0.693436			0
		0.909017			0.684035			0.958753
		0.866506			0.720142			0.849635
		0.875149			0.571674			0.860627
		0.931619			0.530273			0.911335
		0.93813			0.719906			0.911403
		0.865392			0.566549			0.823279
		0.887488			0.686958			0.861928
		0.831737			0.706931			0
		0.879733			0.696044			0.85615
		0.858959			0.670596			0.906152
		0.868947			0.616542			0.822793
		0.840122			0.68865			0.868524
		0.897203			0.696993			0.936746
		0.923151			0.733635			0.825467
		0.897691			0.644731			0.842873
		0.797627			0.671949			0.911229
		0.925424			0.594167			0.873397
		0.872048			0.670857			0.907924
		0.867849			0			0.8498
		0.932742			0.532689			0.855975
		0.90024			0			0.856011
		0.878314			0.686211			0.85594
		0.899099			0.72988			0.843648
		0.870823			0.681649			0.87149
		0.8734			0.766797			0.933847
		0.870275			0.709612			0.910562
		0.874997			0.626821			0.911229
		0.945716			0.753781			0.867976
		0.850214			0.70559			0.58803
		0.864986			0.68462			0.959311
		0.874092			0.724663			0.7633
		0.86749			0.682959			0.957371
		0.880341			0.594167			0.7633
		0.926456			0.716778			0.819333
		0.926493			0.68619			0.914064
		0.854868			0.659067			0.867976
		0.858059			0.685976			0.855975
		0.902503			0.744877			0.867701
		0.829778			0.536174			0.853497
		0.866544			0			0.807671
		0.908172			0.699148			0.911229
		0.869127			0.642371			0.928273
		0.924103			0.686466			0.873047
		0.856613			0.665259			0.85594
		0.902036			0.667451			0.853239
		0.9237			0.690554			0.90828
		0.888324			0.68075			0.855975
		0.900126			0.643831			0.911335
		0.886848			0.706668			0.85594
		0.877001			0.720793			0.836297
		0.93364			0.693986			0.911229
		0.86548			0.688648			0.915801
		0.891206			0.723936			0.835026
		0.901792			0.698858			0.853533
		0.914117			0.693714			0.851918
		0.915782			0.690168			0.853314
		0.897564			0.689444			0.915347
		0.8745			0			0.859711
		0.872779			0.647622			0.949526
		0.86919			0			0.910459
		0.909356			0.682104			0.836337
		0.859415			0.681649			0.867976
		0.915597			0.696581			0.867976
		0.904138			0			0.895208
		0.899097			0.680196			0.819333
		0.926073			0.695498			0.868524
		0.887812			0.680494			0.829386
		0.879727			0.679842			0.805119
		0.904438			0.673479			0.798793
		0.905959			0.613326			0.842837
		0.899115			0.679843			0.835066
		0.871016			0.660142			0.853314
		0.898933			0.729217			0.855975
		0.925722			0.688994			0.811689
		0.908382			0.664845			0.840032
		0.930896			0			0.867976
		0.889213			0.612028			0.911404
		0.911003			0.690546			0.934816
		0.915684			0.631022			0.932112
		0.861551			0.6654			0.857586
		0.871513			0.740047			0.835704
		0.926023			0.712658			0.860627
		0.872911			0.745679			0.867976
		0.895715			0.686438			0.856116
		0.94805			0.719906			0.610407
		0.914275			0.713684			0.839704
		0.851272			0.637144			0.910898
		0.869704			0.706668			0.819333
		0.89038			0.743143			0.911265
		0.867845			0.686466			0.763124
		0.861975			0.673939			0.873021
		0.853396			0.678726			0.84097
		0.877181			0.685519			0.839784
		0.878387			0.603313			0.825467
		0.922801			0.705562			0.853239
		0.920583			0.689978			0.934816
		0.928066			0.752126			0.836375
		0.873061			0			0.853239
		0.871652			0.680144			0.865637
		0.894624			0.763476			0.462718
		0.882645			0.696572			0.843648
		0.864084			0.517939			0.856011
		0.876016			0.681404			0.89852
		0.866405			0.680144			0.798793
		0.925436			0.695836			0.81275
		0.899097			0.740047			0.831199
		0.861077			0.676613			0.794964
		0.832496			0.681925			0.856116
		0.857301			0.693255			0.961534
		0.868552			0.544673			0.9339
		0.841317			0.698489			0.772817
		0.942489			0.622101			0.873949
		0.920076			0.537321			0.573745
		0.871893			0.687608			0.833169
		0.927599			0.717918			0.853314
		0.878792			0.72599			0.91007
		0.909446			0.538876			0.880443
		0.870814			0.689686			0.911229
		0.900648			0.71414			0.853314
		0.896001			0.696993			0.85594
		0.869013			0.732925			0.867976
		0.869393			0.691756			0.596088
		0.862675			0.761347			0.865637
		0.907972			0.654729			0.860627
		0.884704			0.649969			0.910879
		0.877502			0.664845			0.950101
		0.931183			0.647509			0.959626
		0.903087			0.648563			0.895279
		0.90304			0.635153			0.853461
		0.875288			0			0.867976
		0.898706			0			0.937406
		0.867138			0.688374			0.85594
		0.90093			0.696993			0.852218
		0.871906			0.517303			0.853461
		0.881256			0.69033			0.853314
		0.918538			0.69022			0.854592
		0.922096			0.695297			0.624374
		0.872982			0.577466			0.855975
		0.926111			0.683262			0.911573
		0.896323			0.688374			0.855541
		0.874211			0.657343			0.825583
		0.916622			0.736107			0.85594
		0.908021			0.725411			0.840032
		0.868892			0.684839			0.848807
		0.851453			0.685513			0.911803
		0.855553			0.676613			0.633786
		0.870532			0.7362			0.959606
		0.85565			0.661976			0.853314
		0.92457			0.696932			0.855975
		0.871866			0.688306			0.932761
		0.870486			0.65567			0.853314
		0.866052			0.688288			0.746626
		0.87014			0.686777			0.853351
		0.902396			0.738603			0.853533
		0.900233			0.747993			0.85594
		0.864219			0.667146			0.847375
		0.873763			0.752546			0.835105
		0.914261			0.68801			0.84991
		0.891206			0.619698			0.909425
		0.926707			0.671944			0.823279
		0.880582			0.643568			0.843648
		0.913674			0.686463			0.932761
		0.896329			0.742479			0.911403
		0.873874			0.704887			0.852218
		0.861688			0.682104			0.932761
		0.869313			0.689978			0.933847
		0.88022			0.704454			0.846008
		0.869653			0.687909			0.869194
		0.929895			0.740312			0.85594
		0.913811			0.761092			0.7633
		0.901487			0.708225			0.819333
		0.921867			0.691037			0.8498
		0.871215			0.723936			0.836297
		0.875469			0.504189			0.867976
		0.856957			0.682177			0.853497
		0.914127			0.688824			0.794964
		0.862611			0.688288			0.911403
		0.882425			0.747786			0.911573
		0.923762			0.725801			0.95533
		0.90064			0.697369			0.62995
		0.923176			0.621365			0.829386
		0.870388			0.704015			0.870179
		0.926981			0.686356			0.85594
		0.926983			0.657548			0.867535
		0.900792			0.685884			0.867976
		0.861728			0.640709			0.819333
		0.930009			0			0.805033
		0.861767			0.680752			0.825467
		0.856983			0.699324			0.85594
		0.87514			0.647469			0.863874
		0.899982			0.6952			0.852932
		0.848133			0.687976			0.819333
		0.864113			0.681816			0.89499
		0.881578			0.673791			0.911229
		0.899639			0.698608			0.932761
		0.890784			0.74345			0.939666
		0.87453			0.567043			0.932761
		0.905098			0.69022			0.873397
		0.911136			0.673479			0.861893
		0.855397			0.689624			0.920683
		0.848707			0.680332			0.859711
		0.872461			0			0.911176
		0.905406			0.737017			0.856011
		0.900743			0			0.868524
		0.899904			0.687693			0.932761
		0.920545			0.696993			0.853917
		0.879592			0.637755			0.939907
		0.910534			0.697572			0.833859
		0.891302			0.689064			0.825621
		0.881511			0.676291			0.873397
		0.871589			0.68449			0.896607
		0.865781			0.627411			0.872334
		0.926606			0			0.870122
		0.852294			0.687782			0.853569
		0.879865			0.499288			0.853314
		0.874593			0.71761			0.862431
		0.936592			0.743685			0.592882
		0.860828			0.636934			0.820061
		0.882795			0.681032			0.853461
		0.930269			0.683325			0.911066
		0.851129			0.668651			0.853314
		0.852183			0.666996			0.858445
		0.868035			0			0.911229
		0.93445			0.68248			0.868524
		0.873744			0.663207			0.819333
		0.851102			0.736107			0.85594
		0.872712			0.748356			0.81275
		0.933264			0.603061			0.868524
		0.881566			0.647469			0.853461
		0.862987			0.503579			0.856011
		0.920027			0.688374			0.853314
		0.935607			0.691769			0.820061
		0.874962			0.53795			0.845814
		0.87478			0.700215			0.772706
		0.926006			0			0.911265
		0.900271			0.655562			0.853239
		0.9056			0.681816			0.641274
		0.864594			0.670857			0.854701
		0.856783			0.677881			0.911229
		0.914807			0.51577			0.836375
		0.896912			0.6952			0.932761
		0.889907			0.54908			0.854592
		0.880962			0.748269			0.911158
		0.866544			0.706377			0.621165
		0.878412			0.703202			0.924305
		0.892098			0.532689			0.910762
		0.849794			0.750367			0.840032
		0.872509			0.655238			0.840134
		0.85822			0			0.860627
		0.92384			0.620167			0.85594
		0.868453			0.713364			0.854737
		0.882215			0.696147			0.867976
		0.849885			0.692717			0.826865
		0.909155			0.755192			0.849635
		0.898477			0.748301			0.833673
		0.883236			0			0.855541
		0.929756			0.692717			0.853569
		0.875555			0.675816			0.873397
		0.93009			0.649969			0.822793
		0.907858			0.752546			0.853604
		0.869795			0.716562			0.89852
		0.914563			0.691972			0.841244
		0.900151			0.677881			0.911556
		0.863554			0.663118			0.764766
		0.909373			0.489798			0.920098
		0.924928			0.741249			0.853533
		0.898623			0.743143			0.798793
		0.855244			0.710463			0.903529
		0.899251			0.705093			0.853314
		0.940229			0.682437			0.865637
		0.864292			0.706377			0.920115
		0.901117			0.688305			0.905574
		0.92696			0.68801			0.608768
		0.876294			0.705402			0.867976
		0.834603			0.708603			0.867976
		0.904283			0.661976			0.867976
		0.854885			0.689661			0.861893
		0.919022			0.668426			0.959626
		0.852892			0.664489			0.819333
		0.940127			0.490607			0.865637
		0.892521			0.516061			0.85594
		0.908881			0.690684			0.853239
		0.879911			0.680235			0.872216
		0.940688			0.706393			0.868524
		0.854964			0.697136			0.853917
		0.889165			0.640062			0.819333
		0.926329			0.689661			0.91566

## Sheet: Fig_S11_Empirical_Resec_Ext
	All in cm^2	Resection Area	Seizure-analysis Estimates Area	Spike-analysis Estimates Area
		64.1257	39.3722	26.2555
		57.8995	65.8268	27.0042
		138.698	166.637	32.7452
		48.4385	58.0237	28.353
		24.31	42.0124	52.1279
		61.0937	71.2448	58.2511
		57.6889	23.2732	36.4383
		68.5341	91.1123	32.9202
		73.5567	99.8948	48.5421
		70.8399	15.2487	xx
		76.8558	61.8134	44.4926
		82.4417	60.5477	42.9373
		38.8457	xx	58.4869
		100.459	47.432	47.087
		71.2693	26.4675	26.9009
		15.4831	xx	44.2708
		59.7899	45.2294	42.123
		16.9779	65.5328	22.9739
		67.8034	64.2285	64.0083
		44.3448	50.6755	12.7892
		135.932	73.0238	109.854
		88.8612	53.6967	93.4425
		61.5058	41.459	25.4146
		54.5525	3.08811	7.86348
		86.9759	78.7509	81.4598
		189.71	123.111	117.959
		76.9487	48.0618	9.85782
		67.5745	45.624	100.184
		58.5004	53.8415	68.9466
		32.9295	40.8666	82.5372

[truncated: 1 more sheets: Fig_S20_Weight_Strat_Histogram]
